# Supplementary material for: Crystal structure of a dinuclear CoII complex with bridging fluoride ligands: di-μ-fluorido-bis­{tris­[(6-methyl­pyridin-2-yl)meth­yl]amine}­dicobalt(II) bis­(tetra­fluorido­borate)
Source: Acta Crystallogr Sect E Struct Rep Online. 2014 Oct 4;70(Pt 11):m359–60. doi: 10.1107/S1600536814021631 (PMC4257317; doi:10.1107/S1600536814021631)
Supplement: Supplementary file 1 [file e-70-0m359-sup1.cif]

##############################################################################
#                                                                            #
# This CIF contains the data in a paper accepted for publication in          #
# Acta Crystallographica Section E. It conforms to the requirements of       #
# Notes for Authors for Acta Crystallographica Section E, and has been       #
# peer reviewed under the auspices of the IUCr Commission on Journals.       #
#                                                                            #
# Full details of the Crystallographic Information File format               #
# are given in the paper "The Crystallographic Information File (CIF):       #
# a New Standard Archive File for Crystallography" by S. R. Hall, F. H.      #
# Allen and I. D. Brown [Acta Cryst. (1991), A47, 655-685].                  #
#                                                                            #
# The current version of the core CIF dictionary is obtainable from          #
# ftp://ftp.iucr.org/pub/cif_core.dic.                                       #
#                                                                            #
# Software is freely available for graphical display of the structure(s)     #
# in this CIF. For information consult the CIF software page                 #
# http://www.iucr.org/resources/cif/software.                                #
#                                                                            #
# This file may be used for bona fide research purposes within the           #
# scientific community so long as proper attribution is given to the journal # 
# article from which it was obtained.                                        #
#                                                                            #
##############################################################################
data_I
_database_code_depnum_ccdc_archive 'CCDC 1027138'
_audit_creation_method     'by CrystalStructure 4.1'
_journal_date_recd_electronic     2014-07-07
_journal_date_accepted     2014-10-01
_journal_name_full     'Acta Crystallographica, Section E'
_journal_year     2014
_journal_volume     70
_journal_issue     11
_journal_page_first     m359
_journal_page_last     m360
_journal_paper_category     HM
_journal_paper_doi     10.1107/S1600536814021631
_journal_coeditor_code     IS5368
_publ_contact_author_name     'Yusaku Suenaga'
_publ_contact_author_address
;
Department of Science, Kinki University, 3-4-1 Kowakae,
Higashi-Osaka 577-8502
Japan
;
_publ_contact_author_email     'suenagay@chem.kindai.ac.jp'
_publ_contact_author_fax     '+81-6-6723-2721'
_publ_contact_author_phone     '+81-6-4307-3407'
_publ_section_title
;
Crystal structure of a dinuclear Co^II^ complex with bridging fluoride ligands:
di-\m-fluorido-bis{tris[(6-methylpyridin-2-yl)methyl]amine}dicobalt(II)
bis(tetrafluoridoborate)
;
loop_
    _publ_author_name
    _publ_author_address
    'Inomata, Masataka'
;
Department of Science
Kinki University
3-4-1 Kowakae
Higashi-Osaka 577-8502
Japan
;
    'Suenaga, Yusaku'
;
Department of Science
Kinki University
3-4-1 Kowakae
Higashi-Osaka 577-8502
Japan
;
_chemical_name_systematic
;
Di-\m-fluorido-bis{tris[(6-methylpyridin-2-yl)methyl)amine}dicobalt(II)
bis(tetrafluoridoborate)
;
_chemical_formula_moiety     'C42 H48 Co2 F2 N8 2+, 2(B F4 -)'
_chemical_formula_sum     'C42 H48 B2 Co2 F10 N8'
_chemical_formula_iupac     '[Co2 F2 (C21 H24 N4)2] (B F4)2'
_chemical_formula_weight     994.36
_chemical_melting_point     ?
_space_group_crystal_system     triclinic
_space_group_name_H-M_alt     'P -1'
_space_group_name_Hall     '-P 1'
loop_
    _symmetry_equiv_pos_site_id
    _space_group_symop_operation_xyz
    1 '+X, +Y, +Z'
    2 '-X, -Y, -Z'
_cell_length_a     8.7884(17)
_cell_length_b     11.334(4)
_cell_length_c     11.897(2)
_cell_angle_alpha     64.91(5)
_cell_angle_beta     82.04(6)
_cell_angle_gamma     87.98(7)
_cell_volume     1062.5(7)
_cell_formula_units_Z     1
_cell_measurement_reflns_used     1627
_cell_measurement_theta_min     3.03
_cell_measurement_theta_max     27.47
_cell_measurement_temperature     120
_exptl_crystal_description     platelet
_exptl_crystal_colour     purple
_exptl_crystal_size_max     0.200
_exptl_crystal_size_mid     0.200
_exptl_crystal_size_min     0.100
_exptl_crystal_density_diffrn     1.554
_exptl_crystal_density_meas     ?
_exptl_crystal_density_method     'not measured'
_exptl_crystal_F_000     510.00
_exptl_absorpt_coefficient_mu     0.868
_exptl_absorpt_correction_type     multi-scan
_exptl_absorpt_process_details
;
(<i>REQAB</i>; Rigaku, 1998)
;
_exptl_absorpt_correction_T_min     0.787
_exptl_absorpt_correction_T_max     0.917
_diffrn_ambient_temperature     120
_diffrn_radiation_type     'Mo K\a'
_diffrn_radiation_wavelength     0.71075
_diffrn_measurement_device_type     'Rigaku Mercury70'
_diffrn_measurement_method     \w
_diffrn_detector_area_resol_mean     7.314
_diffrn_reflns_number     8221
_diffrn_reflns_av_R_equivalents     0.0332
_diffrn_reflns_theta_min     3.030
_diffrn_reflns_theta_max     27.506
_diffrn_reflns_theta_full     25.242
_diffrn_measured_fraction_theta_max     0.944
_diffrn_measured_fraction_theta_full     0.973
_diffrn_reflns_limit_h_min     -9
_diffrn_reflns_limit_h_max     11
_diffrn_reflns_limit_k_min     -14
_diffrn_reflns_limit_k_max     14
_diffrn_reflns_limit_l_min     -12
_diffrn_reflns_limit_l_max     15
_diffrn_standards_number     0
_diffrn_standards_interval_count     .
_diffrn_standards_decay_%     ?
_refine_special_details
;
Refinement was performed using all reflections. The weighted <i>R</i>-factor
(<i>wR</i>) and goodness of fit (<i>S</i>) are based on <i>F</i>^2^.
<i>R</i>-factor (gt) are based on <i>F</i>. The threshold expression of
<i>F</i>^2^ > 2.0 \s(<i>F</i>^2^) is used only for calculating <i>R</i>-factor
(gt).
;
_reflns_number_total     4623
_reflns_number_gt     3660
_reflns_threshold_expression     F^2^>2\s(F^2^)
_refine_ls_structure_factor_coef     Fsqd
_refine_ls_R_factor_all     0.0703
_refine_ls_R_factor_gt     0.0527
_refine_ls_wR_factor_gt     0.1398
_refine_ls_wR_factor_ref     0.1569
_refine_ls_goodness_of_fit_ref     1.013
_refine_ls_number_reflns     4623
_refine_ls_number_parameters     289
_refine_ls_number_restraints     0
_refine_ls_hydrogen_treatment     constr
_refine_ls_weighting_scheme     calc
_refine_ls_weighting_details
            'w = 1/[\s^2^(Fo^2^)+(0.1000P)^2^+0.0000P] where P=(Fo^2^+2Fc^2^)/3'
_atom_sites_solution_hydrogens     geom
_atom_sites_solution_primary     direct
_atom_sites_solution_secondary     difmap
_refine_ls_shift/su_max     0.000
_refine_diff_density_max     0.98
_refine_diff_density_min     -0.62
_refine_ls_extinction_method     none
_refine_ls_extinction_coef     ?
loop_
    _atom_type_symbol
    _atom_type_description
    _atom_type_scat_dispersion_real
    _atom_type_scat_dispersion_imag
    _atom_type_scat_source
    'C' 'C' 0.0033 0.0016
;
International Tables for Crystallography
(Vol. C, Tables 4.2.6.8 and 6.1.1.4)
;
    'H' 'H' 0.0000 0.0000
;
International Tables for Crystallography
(Vol. C, Table 6.1.1.4)
;
    'N' 'N' 0.0061 0.0033
;
International Tables for Crystallography
(Vol. C, Tables 4.2.6.8 and 6.1.1.4)
;
    'Co' 'Co' 0.3494 0.9721
;
International Tables for Crystallography
(Vol. C, Tables 4.2.6.8 and 6.1.1.4)
;
    'B' 'B' 0.0013 0.0007
;
International Tables for Crystallography
(Vol. C, Tables 4.2.6.8 and 6.1.1.4)
;
    'F' 'F' 0.0171 0.0103
;
International Tables for Crystallography
(Vol. C, Tables 4.2.6.8 and 6.1.1.4)
;
_computing_data_collection
;
CrystalClear (Rigaku, 2008)
;
_computing_cell_refinement
;
CrystalClear (Rigaku, 2008)
;
_computing_data_reduction
;
CrystalClear (Rigaku, 2008)
;
_computing_structure_solution
;
SIR2011 (Burla <i>et al.</i>,  2012)
;
_computing_structure_refinement
;
SHELXL2013 (Sheldrick, 2008)
;
_computing_molecular_graphics
;
CrystalStructure (Rigaku, 2014)
;
_computing_publication_material
;
CrystalStructure (Rigaku, 2014)
;
loop_
    _atom_site_type_symbol
    _atom_site_label
    _atom_site_fract_x
    _atom_site_fract_y
    _atom_site_fract_z
    _atom_site_U_iso_or_equiv
    _atom_site_adp_type
    _atom_site_calc_flag
    _atom_site_refinement_flags
    _atom_site_occupancy
    _atom_site_disorder_assembly
    _atom_site_disorder_group
    Co Co1 0.03362(4) 0.54291(4) 0.10441(3) 0.01641(16) Uani d . 1 . .
    F F1 -0.14216(19) 0.48323(17) 0.05164(15) 0.0185(4) Uani d . 1 . .
    F F2 0.4169(3) 0.7066(3) 0.4284(2) 0.0545(7) Uani d . 1 . .
    F F3 0.3216(3) 0.8992(3) 0.3089(3) 0.0720(10) Uani d . 1 . .
    F F4 0.5502(3) 0.8964(3) 0.3775(2) 0.0501(6) Uani d . 1 . .
    F F5 0.5324(3) 0.8204(3) 0.2337(2) 0.0598(8) Uani d . 1 . .
    N N1 0.1242(3) 0.3500(3) 0.2284(2) 0.0201(6) Uani d . 1 . .
    N N2 -0.0424(3) 0.5803(2) 0.2650(2) 0.0163(5) Uani d . 1 . .
    N N3 0.2518(3) 0.5991(3) 0.1259(2) 0.0196(5) Uani d . 1 . .
    N N4 0.0363(3) 0.7600(3) -0.0106(2) 0.0200(5) Uani d . 1 . .
    C C1 -0.2383(4) 0.7885(4) -0.0223(3) 0.0269(7) Uani d . 1 . .
    C C2 -0.0771(4) 0.8417(3) -0.0566(3) 0.0240(7) Uani d . 1 . .
    C C3 -0.0463(5) 0.9744(3) -0.1339(3) 0.0323(8) Uani d . 1 . .
    C C4 0.1020(5) 1.0247(4) -0.1588(3) 0.0355(9) Uani d . 1 . .
    C C5 0.2178(5) 0.9412(4) -0.1059(3) 0.0328(8) Uani d . 1 . .
    C C6 0.1820(4) 0.8104(3) -0.0355(3) 0.0236(7) Uani d . 1 . .
    C C7 0.3070(4) 0.7150(3) 0.0098(3) 0.0258(7) Uani d . 1 . .
    C C8 0.2372(3) 0.6245(3) 0.2389(3) 0.0217(7) Uani d . 1 . .
    C C9 0.0739(3) 0.6280(3) 0.2991(3) 0.0173(6) Uani d . 1 . .
    C C10 0.0500(4) 0.6739(3) 0.3904(3) 0.0218(7) Uani d . 1 . .
    C C11 -0.0988(4) 0.6703(3) 0.4504(3) 0.0237(7) Uani d . 1 . .
    C C12 -0.2171(4) 0.6211(3) 0.4182(3) 0.0243(7) Uani d . 1 . .
    C C13 -0.1872(4) 0.5767(3) 0.3248(3) 0.0192(6) Uani d . 1 . .
    C C14 -0.3157(4) 0.5238(3) 0.2890(3) 0.0246(7) Uani d . 1 . .
    C C15 0.3529(3) 0.4882(3) 0.1383(3) 0.0225(7) Uani d . 1 . .
    C C16 0.2771(4) 0.3608(3) 0.2283(3) 0.0228(7) Uani d . 1 . .
    C C17 0.3622(4) 0.2584(4) 0.3017(3) 0.0317(8) Uani d . 1 . .
    C C18 0.2910(5) 0.1365(4) 0.3696(4) 0.0367(9) Uani d . 1 . .
    C C19 0.1369(5) 0.1239(4) 0.3671(3) 0.0319(8) Uani d . 1 . .
    C C20 0.0532(4) 0.2333(3) 0.2997(3) 0.0247(7) Uani d . 1 . .
    C C21 -0.1182(4) 0.2238(4) 0.3075(3) 0.0296(8) Uani d . 1 . .
    B B1 0.4541(5) 0.8333(4) 0.3389(4) 0.0308(9) Uani d . 1 . .
    H H1A -0.29767 0.83787 -0.09082 0.0323 Uiso calc R 1 . .
    H H1B -0.28508 0.79605 0.05397 0.0323 Uiso calc R 1 . .
    H H1C -0.23792 0.69658 -0.00753 0.0323 Uiso calc R 1 . .
    H H3 -0.12718 1.02968 -0.1692 0.0388 Uiso calc R 1 . .
    H H4 0.12426 1.11443 -0.21091 0.0426 Uiso calc R 1 . .
    H H5 0.31982 0.97358 -0.11792 0.0394 Uiso calc R 1 . .
    H H7A 0.348 0.68666 -0.05641 0.0309 Uiso calc R 1 . .
    H H7B 0.39202 0.7586 0.02541 0.0309 Uiso calc R 1 . .
    H H8A 0.28931 0.70915 0.21639 0.0261 Uiso calc R 1 . .
    H H8B 0.2925 0.5563 0.30206 0.0261 Uiso calc R 1 . .
    H H10 0.13352 0.7073 0.41203 0.0261 Uiso calc R 1 . .
    H H11 -0.11794 0.7019 0.51321 0.0284 Uiso calc R 1 . .
    H H12 -0.31878 0.61724 0.45919 0.0292 Uiso calc R 1 . .
    H H14A -0.27778 0.5055 0.21678 0.0295 Uiso calc R 1 . .
    H H14B -0.39692 0.58799 0.26711 0.0295 Uiso calc R 1 . .
    H H14C -0.35706 0.44322 0.35962 0.0295 Uiso calc R 1 . .
    H H15A 0.38062 0.48718 0.05522 0.0270 Uiso calc R 1 . .
    H H15B 0.44895 0.49994 0.16765 0.0270 Uiso calc R 1 . .
    H H17 0.46723 0.27156 0.30536 0.0381 Uiso calc R 1 . .
    H H18 0.34769 0.06351 0.41683 0.0440 Uiso calc R 1 . .
    H H19 0.08654 0.04083 0.411 0.0383 Uiso calc R 1 . .
    H H21A -0.14588 0.24863 0.22358 0.0355 Uiso calc R 1 . .
    H H21B -0.16664 0.28245 0.34239 0.0355 Uiso calc R 1 . .
    H H21C -0.15395 0.13398 0.36185 0.0355 Uiso calc R 1 . .
loop_
    _atom_site_aniso_label
    _atom_site_aniso_U_11
    _atom_site_aniso_U_22
    _atom_site_aniso_U_33
    _atom_site_aniso_U_12
    _atom_site_aniso_U_13
    _atom_site_aniso_U_23
    Co1 0.0172(3) 0.0196(3) 0.0131(2) -0.00145(16) -0.00164(15) -0.00753(17)
    F1 0.0178(9) 0.0233(9) 0.0151(8) -0.0020(7) -0.0006(7) -0.0092(7)
    F2 0.0382(13) 0.0528(16) 0.0428(14) -0.0055(12) -0.0063(11) 0.0091(12)
    F3 0.0525(16) 0.0447(16) 0.138(3) 0.0222(13) -0.0531(18) -0.0473(19)
    F4 0.0437(14) 0.0678(18) 0.0561(16) -0.0020(13) -0.0153(12) -0.0399(14)
    F5 0.0763(19) 0.0585(17) 0.0446(15) -0.0296(14) 0.0170(13) -0.0271(13)
    N1 0.0242(14) 0.0230(14) 0.0158(12) 0.0022(11) -0.0044(10) -0.0106(11)
    N2 0.0175(13) 0.0184(13) 0.0122(11) 0.0012(10) -0.0011(9) -0.0061(10)
    N3 0.0186(13) 0.0256(14) 0.0151(12) -0.0026(11) -0.0009(10) -0.0092(11)
    N4 0.0280(14) 0.0176(13) 0.0139(12) 0.0008(11) -0.0009(10) -0.0068(10)
    C1 0.0287(18) 0.0301(19) 0.0240(16) 0.0063(14) -0.0054(14) -0.0133(14)
    C2 0.0362(19) 0.0224(16) 0.0147(14) 0.0004(14) -0.0031(13) -0.0093(13)
    C3 0.052(2) 0.0202(17) 0.0215(16) 0.0070(16) -0.0100(16) -0.0050(14)
    C4 0.058(3) 0.0219(18) 0.0235(17) -0.0070(17) -0.0060(17) -0.0056(14)
    C5 0.044(2) 0.0263(18) 0.0262(17) -0.0134(16) 0.0015(15) -0.0098(15)
    C6 0.0300(18) 0.0227(16) 0.0174(15) -0.0062(14) -0.0015(13) -0.0079(13)
    C7 0.0214(17) 0.0293(18) 0.0220(16) -0.0110(14) 0.0033(13) -0.0074(14)
    C8 0.0177(16) 0.0324(18) 0.0216(15) -0.0040(13) -0.0036(12) -0.0171(14)
    C9 0.0209(16) 0.0169(14) 0.0128(13) 0.0016(12) -0.0039(11) -0.0046(11)
    C10 0.0265(17) 0.0226(16) 0.0177(15) 0.0002(13) -0.0062(12) -0.0090(13)
    C11 0.0320(18) 0.0241(17) 0.0186(15) 0.0064(14) -0.0064(13) -0.0121(13)
    C12 0.0243(17) 0.0288(18) 0.0160(15) 0.0042(14) -0.0017(12) -0.0064(13)
    C13 0.0214(16) 0.0177(15) 0.0156(14) 0.0052(12) -0.0025(12) -0.0048(12)
    C14 0.0203(16) 0.0320(18) 0.0214(16) -0.0021(14) 0.0014(12) -0.0122(14)
    C15 0.0153(15) 0.0328(18) 0.0263(16) 0.0043(13) -0.0063(12) -0.0184(14)
    C16 0.0266(17) 0.0280(17) 0.0189(15) 0.0066(14) -0.0072(13) -0.0142(13)
    C17 0.032(2) 0.040(2) 0.0297(18) 0.0147(17) -0.0132(15) -0.0198(17)
    C18 0.049(2) 0.036(2) 0.0314(19) 0.0254(19) -0.0175(17) -0.0188(17)
    C19 0.052(2) 0.0240(18) 0.0195(16) 0.0086(17) -0.0076(16) -0.0090(14)
    C20 0.0370(19) 0.0230(17) 0.0130(14) 0.0015(14) -0.0036(13) -0.0066(13)
    C21 0.039(2) 0.0282(18) 0.0187(16) -0.0073(15) 0.0009(14) -0.0081(14)
    B1 0.027(2) 0.034(2) 0.035(2) 0.0009(17) -0.0083(17) -0.0169(18)
_geom_special_details
;
;
loop_
    _geom_bond_atom_site_label_1
    _geom_bond_atom_site_label_2
    _geom_bond_site_symmetry_1
    _geom_bond_site_symmetry_2
    _geom_bond_distance
    _geom_bond_publ_flag
    Co1 F1 . . 1.985(2) yes
    Co1 F1 . 2_565 2.098(2) yes
    Co1 N1 . . 2.249(3) yes
    Co1 N2 . . 2.143(3) yes
    Co1 N3 . . 2.124(3) yes
    Co1 N4 . . 2.251(3) yes
    C1 H1A . . 0.980 no
    C1 H1B . . 0.980 no
    C1 H1C . . 0.980 no
    C3 H3 . . 0.950 no
    C4 H4 . . 0.950 no
    C5 H5 . . 0.950 no
    C7 H7A . . 0.990 no
    C7 H7B . . 0.990 no
    C8 H8A . . 0.990 no
    C8 H8B . . 0.990 no
    C10 H10 . . 0.950 no
    C11 H11 . . 0.950 no
    C12 H12 . . 0.950 no
    C14 H14A . . 0.980 no
    C14 H14B . . 0.980 no
    C14 H14C . . 0.980 no
    C15 H15A . . 0.990 no
    C15 H15B . . 0.990 no
    C17 H17 . . 0.950 no
    C18 H18 . . 0.950 no
    C19 H19 . . 0.950 no
    C21 H21A . . 0.980 no
    C21 H21B . . 0.980 no
    C21 H21C . . 0.980 no
loop_
    _geom_angle_atom_site_label_1
    _geom_angle_atom_site_label_2
    _geom_angle_atom_site_label_3
    _geom_angle_site_symmetry_1
    _geom_angle_site_symmetry_2
    _geom_angle_site_symmetry_3
    _geom_angle
    _geom_angle_publ_flag
    C2 C1 H1A . . . 109.475 no
    C2 C1 H1B . . . 109.475 no
    C2 C1 H1C . . . 109.470 no
    H1A C1 H1B . . . 109.471 no
    H1A C1 H1C . . . 109.471 no
    H1B C1 H1C . . . 109.464 no
    C2 C3 H3 . . . 120.021 no
    C4 C3 H3 . . . 120.022 no
    C3 C4 H4 . . . 120.711 no
    C5 C4 H4 . . . 120.709 no
    C4 C5 H5 . . . 120.552 no
    C6 C5 H5 . . . 120.552 no
    N3 C7 H7A . . . 109.158 no
    N3 C7 H7B . . . 109.159 no
    C6 C7 H7A . . . 109.163 no
    C6 C7 H7B . . . 109.167 no
    H7A C7 H7B . . . 107.874 no
    N3 C8 H8A . . . 108.359 no
    N3 C8 H8B . . . 108.356 no
    C9 C8 H8A . . . 108.352 no
    C9 C8 H8B . . . 108.358 no
    H8A C8 H8B . . . 107.440 no
    C9 C10 H10 . . . 120.591 no
    C11 C10 H10 . . . 120.590 no
    C10 C11 H11 . . . 120.224 no
    C12 C11 H11 . . . 120.224 no
    C11 C12 H12 . . . 120.262 no
    C13 C12 H12 . . . 120.262 no
    C13 C14 H14A . . . 109.477 no
    C13 C14 H14B . . . 109.471 no
    C13 C14 H14C . . . 109.474 no
    H14A C14 H14B . . . 109.469 no
    H14A C14 H14C . . . 109.471 no
    H14B C14 H14C . . . 109.466 no
    N3 C15 H15A . . . 109.251 no
    N3 C15 H15B . . . 109.254 no
    C16 C15 H15A . . . 109.247 no
    C16 C15 H15B . . . 109.257 no
    H15A C15 H15B . . . 107.925 no
    C16 C17 H17 . . . 120.594 no
    C18 C17 H17 . . . 120.604 no
    C17 C18 H18 . . . 120.738 no
    C19 C18 H18 . . . 120.746 no
    C18 C19 H19 . . . 119.864 no
    C20 C19 H19 . . . 119.859 no
    C20 C21 H21A . . . 109.472 no
    C20 C21 H21B . . . 109.469 no
    C20 C21 H21C . . . 109.469 no
    H21A C21 H21B . . . 109.475 no
    H21A C21 H21C . . . 109.474 no
    H21B C21 H21C . . . 109.468 no
loop_
    _geom_torsion_atom_site_label_1
    _geom_torsion_atom_site_label_2
    _geom_torsion_atom_site_label_3
    _geom_torsion_atom_site_label_4
    _geom_torsion_site_symmetry_1
    _geom_torsion_site_symmetry_2
    _geom_torsion_site_symmetry_3
    _geom_torsion_site_symmetry_4
    _geom_torsion
    _geom_torsion_publ_flag
    F1 Co1 F1 Co1 . . 2_565 2_565 0.00(8) no
    F1 Co1 F1 Co1 2_565 . . 2_565  0.00(9) no
    F1 Co1 N1 C16 . . . . 151.42(17) no
    F1 Co1 N1 C20 . . . . -29.6(3) no
    N1 Co1 F1 Co1 . . . 2_565 -86.50(11) no
    F1 Co1 N2 C9 . . . . -176.69(11) no
    F1 Co1 N2 C13 . . . . -4.6(2) no
    N2 Co1 F1 Co1 . . . 2_565 179.51(7) no
    F1 Co1 N4 C2 . . . . 28.6(3) no
    F1 Co1 N4 C6 . . . . -150.43(17) no
    N4 Co1 F1 Co1 . . . 2_565 87.98(12) no
    F1 Co1 N1 C16 2_565 . . . 73.10(19) no
    F1 Co1 N1 C20 2_565 . . . -107.9(3) no
    N1 Co1 F1 Co1 . . 2_565 2_565 100.85(12) no
    F1 Co1 N3 C7 2_565 . . . 60.13(17) no
    F1 Co1 N3 C8 2_565 . . . -177.16(14) no
    F1 Co1 N3 C15 2_565 . . . -57.08(13) no
    N3 Co1 F1 Co1 . . 2_565 2_565 179.26(9) no
    F1 Co1 N4 C2 2_565 . . . 107.2(3) no
    F1 Co1 N4 C6 2_565 . . . -71.84(18) no
    N4 Co1 F1 Co1 . . 2_565 2_565 -102.42(12) no
    N1 Co1 N2 C9 . . . . 82.20(16) no
    N1 Co1 N2 C13 . . . . -105.7(2) no
    N2 Co1 N1 C16 . . . . -98.0(2) no
    N2 Co1 N1 C20 . . . . 81.0(3) no
    N1 Co1 N3 C7 . . . . 149.19(19) no
    N1 Co1 N3 C8 . . . . -88.09(16) no
    N1 Co1 N3 C15 . . . . 31.99(13) no
    N3 Co1 N1 C16 . . . . -14.90(18) no
    N3 Co1 N1 C20 . . . . 164.1(3) no
    N1 Co1 N4 C2 . . . . -165.2(2) no
    N1 Co1 N4 C6 . . . . 15.7(4) no
    N4 Co1 N1 C16 . . . . -14.8(4) no
    N4 Co1 N1 C20 . . . . 164.1(2) no
    N2 Co1 N3 C7 . . . . -119.29(18) no
    N2 Co1 N3 C8 . . . . 3.42(14) no
    N2 Co1 N3 C15 . . . . 123.50(14) no
    N3 Co1 N2 C9 . . . . 3.94(14) no
    N3 Co1 N2 C13 . . . . 175.99(19) no
    N2 Co1 N4 C2 . . . . -81.5(3) no
    N2 Co1 N4 C6 . . . . 99.44(19) no
    N4 Co1 N2 C9 . . . . -74.66(17) no
    N4 Co1 N2 C13 . . . . 97.4(2) no
    N3 Co1 N4 C2 . . . . -165.2(3) no
    N3 Co1 N4 C6 . . . . 15.79(17) no
    N4 Co1 N3 C7 . . . . -30.78(17) no
    N4 Co1 N3 C8 . . . . 91.93(17) no
    N4 Co1 N3 C15 . . . . -147.99(15) no
    Co1 N1 C16 C15 . . . . -6.7(4) no
    Co1 N1 C16 C17 . . . . 176.6(3) no
    Co1 N1 C20 C19 . . . . 177.9(2) no
    Co1 N1 C20 C21 . . . . -3.5(5) no
    C16 N1 C20 C19 . . . . -3.2(5) no
    C16 N1 C20 C21 . . . . 175.4(3) no
    C20 N1 C16 C15 . . . . 174.2(3) no
    C20 N1 C16 C17 . . . . -2.5(5) no
    Co1 N2 C9 C8 . . . . -10.8(3) no
    Co1 N2 C9 C10 . . . . 172.26(16) no
    Co1 N2 C13 C12 . . . . -171.21(15) no
    Co1 N2 C13 C14 . . . . 8.8(3) no
    C9 N2 C13 C12 . . . . 0.4(3) no
    C9 N2 C13 C14 . . . . -179.6(2) no
    C13 N2 C9 C8 . . . . 176.1(2) no
    C13 N2 C9 C10 . . . . -0.8(4) no
    Co1 N3 C7 C6 . . . . 42.6(3) no
    Co1 N3 C8 C9 . . . . -9.8(3) no
    Co1 N3 C15 C16 . . . . -46.2(3) no
    C7 N3 C8 C9 . . . . 109.5(3) no
    C8 N3 C7 C6 . . . . -78.0(3) no
    C7 N3 C15 C16 . . . . -161.6(3) no
    C15 N3 C7 C6 . . . . 157.0(3) no
    C8 N3 C15 C16 . . . . 72.6(3) no
    C15 N3 C8 C9 . . . . -126.4(2) no
    Co1 N4 C2 C1 . . . . 5.2(5) no
    Co1 N4 C2 C3 . . . . -175.7(2) no
    Co1 N4 C6 C5 . . . . 179.1(2) no
    Co1 N4 C6 C7 . . . . 3.4(4) no
    C2 N4 C6 C5 . . . . -0.1(5) no
    C2 N4 C6 C7 . . . . -175.8(3) no
    C6 N4 C2 C1 . . . . -175.9(3) no
    C6 N4 C2 C3 . . . . 3.3(5) no
    N4 C2 C3 C4 . . . . -3.3(6) no
    C1 C2 C3 C4 . . . . 175.8(3) no
    C2 C3 C4 C5 . . . . 0.1(6) no
    C3 C4 C5 C6 . . . . 3.0(6) no
    C4 C5 C6 N4 . . . . -3.1(6) no
    C4 C5 C6 C7 . . . . 172.5(3) no
    N4 C6 C7 N3 . . . . -31.1(5) no
    C5 C6 C7 N3 . . . . 153.1(3) no
    N3 C8 C9 N2 . . . . 14.5(3) no
    N3 C8 C9 C10 . . . . -168.5(2) no
    N2 C9 C10 C11 . . . . 0.4(4) no
    C8 C9 C10 C11 . . . . -176.5(2) no
    C9 C10 C11 C12 . . . . 0.4(4) no
    C10 C11 C12 C13 . . . . -0.8(4) no
    C11 C12 C13 N2 . . . . 0.4(4) no
    C11 C12 C13 C14 . . . . -179.6(2) no
    N3 C15 C16 N1 . . . . 36.2(5) no
    N3 C15 C16 C17 . . . . -147.1(3) no
    N1 C16 C17 C18 . . . . 6.0(6) no
    C15 C16 C17 C18 . . . . -170.5(3) no
    C16 C17 C18 C19 . . . . -3.7(6) no
    C17 C18 C19 C20 . . . . -1.7(6) no
    C18 C19 C20 N1 . . . . 5.4(6) no
    C18 C19 C20 C21 . . . . -173.2(4) no
loop_
    _geom_hbond_atom_site_label_d
    _geom_hbond_atom_site_label_h
    _geom_hbond_atom_site_label_a
    _geom_hbond_site_symmetry_a
    _geom_hbond_distance_dh
    _geom_hbond_distance_ha
    _geom_hbond_distance_da
    _geom_hbond_angle_dha
    _geom_hbond_publ_flag
    C1 H1C F1 . 0.98 2.37 3.298(5) 157 yes
    C3 H3 F3 2_575 0.95 2.43 3.296(5) 152 yes
    C5 H5 F5 2_675 0.95 2.456 3.231(6) 139 yes
    C10 H10 F2 . 0.95 2.52 3.372(5) 149 yes
    C10 H10 F3 . 0.95 2.53 3.294(5) 138 yes
    C12 H12 F2 1_455 0.95 2.51 3.327(5) 143 yes
    C14 H14A F1 . 0.98 2.26 3.220(4) 167 yes
    C14 H14C F2 2_566 0.98 2.36 3.287(4) 157 yes
