# Supplementary material for: Crystal structure of a dinuclear CoII complex with bridging fluoride ligands: di-μ-fluorido-bis­{tris­[(6-methyl­pyridin-2-yl)meth­yl]amine}­dicobalt(II) bis­(tetra­fluorido­borate)
Source: Acta Crystallogr Sect E Struct Rep Online. 2014 Oct 4;70(Pt 11):m359–60. doi: 10.1107/S1600536814021631 (PMC4257317; doi:10.1107/S1600536814021631)
Supplement: Supplementary file 2 [file e-70-0m359-Isup2.hkl]

#
# h,k,l, Fc-squared, Fo-squared, sigma(Fo-squared), status flag
#
data_I
_shelx_title ' 20130729-Co-Me3tpa-BF4-MeOH'
_shelx_refln_list_code          4
_shelx_F_calc_maximum      155.70
_exptl_crystal_F_000       510.00
_reflns_d_resolution_high  0.7695

loop_
 _space_group_symop_operation_xyz
 'x, y, z'
 '-x, -y, -z'

_cell_length_a     8.7884
_cell_length_b    11.3337
_cell_length_c    11.8974
_cell_angle_alpha  64.911
_cell_angle_beta   82.041
_cell_angle_gamma  87.980

_shelx_F_squared_multiplier     1.000

loop_
 _refln_index_h
 _refln_index_k
 _refln_index_l
 _refln_F_squared_calc
 _refln_F_squared_meas
 _refln_F_squared_sigma
 _refln_observed_status
   2   0   0        673.63        704.97        24.15 o
   3   0   0       1143.35       1095.39        14.52 o
   4   0   0        319.55        328.66         9.09 o
   5   0   0         48.28         61.52         8.14 o
   6   0   0          3.10          1.23         4.18 o
   7   0   0          6.04          8.27         5.97 o
   8   0   0        113.64        125.40        10.31 o
   9   0   0          2.13          5.71         9.22 o
  10   0   0        310.17        273.69        25.03 o
 -10   1   0         17.86         17.06        14.56 o
  -9   1   0         79.72         75.74        16.14 o
  -8   1   0        313.60        345.20        22.11 o
  -7   1   0        171.43        158.21        16.52 o
  -6   1   0        439.34        416.34        10.70 o
  -5   1   0        725.64        717.32        11.68 o
  -4   1   0        544.40        476.04         9.00 o
  -3   1   0       1840.55       1795.08        19.08 o
  -2   1   0          3.57          8.76         4.02 o
  -1   1   0       3803.17       4150.77        21.43 o
   1   1   0       5126.22       5453.85        21.50 o
   2   1   0        173.07        156.18         6.53 o
   3   1   0       1760.37       1817.63        26.13 o
   4   1   0        106.00        134.69         6.36 o
   5   1   0        316.88        243.47         8.56 o
   6   1   0         38.34         43.96        19.76 o
   7   1   0         64.09         74.48        10.86 o
   8   1   0         84.18         71.66        15.71 o
   9   1   0         84.60        112.02        20.22 o
  10   1   0        351.42        369.58        28.33 o
  -9   2   0         86.41         95.66        22.02 o
  -8   2   0        142.06        217.83        19.25 o
  -7   2   0         32.15         17.03         5.38 o
  -6   2   0        740.46        726.71        30.23 o
  -5   2   0       2763.89       2813.19        25.39 o
  -4   2   0        624.84        676.95         8.32 o
  -3   2   0       3695.69       3541.81        58.07 o
  -2   2   0         74.10        108.50         5.44 o
  -1   2   0       2553.70       2491.81        15.88 o
   0   2   0        150.22        186.37         5.44 o
   1   2   0       1653.38       1777.85        30.31 o
   2   2   0         76.27         62.96         5.78 o
   3   2   0         12.78         17.99         4.06 o
   4   2   0          0.64          8.34        10.41 o
   5   2   0        957.16        876.97        21.92 o
   6   2   0        205.20        176.41        11.72 o
   7   2   0         15.03         26.56        19.59 o
   8   2   0        107.17        110.54        28.13 o
   9   2   0        189.42        220.37        32.22 o
  10   2   0        155.56        124.05        19.49 o
  -9   3   0        188.44        171.51        18.60 o
  -8   3   0          4.70         -5.13         6.59 o
  -7   3   0        116.87        111.93        14.90 o
  -6   3   0       2674.12       2674.84        47.71 o
  -5   3   0        412.24        417.28         8.32 o
  -4   3   0       1509.81       1300.38        18.15 o
  -3   3   0         94.21        115.30         5.50 o
  -2   3   0        523.98        458.96         7.95 o
  -1   3   0        120.15        118.89         5.32 o
   0   3   0       1855.64       1816.74        28.69 o
   1   3   0          1.97          1.82         1.73 o
   2   3   0        883.78        819.87        17.63 o
   3   3   0        611.14        612.93        36.78 o
   4   3   0        135.59        150.06        13.37 o
   5   3   0        120.14        104.74        13.53 o
   6   3   0         35.06         26.54         9.24 o
   7   3   0         20.66         16.29        16.57 o
   8   3   0         62.89         77.42        13.47 o
   9   3   0        420.66        437.29        41.87 o
  10   3   0        254.18        298.34        35.38 o
  -9   4   0        235.22        256.48        23.71 o
  -8   4   0        264.96        310.27        19.98 o
  -7   4   0         42.50         23.89        10.35 o
  -6   4   0        489.48        485.32        22.61 o
  -5   4   0        795.09        727.49        13.99 o
  -4   4   0          5.54          4.19         2.62 o
  -3   4   0       2751.44       2880.66        40.58 o
  -2   4   0       5695.34       6285.94        64.49 o
  -1   4   0        283.01        263.21        12.64 o
   0   4   0         66.66         47.33         5.16 o
   1   4   0       1201.05       1079.68        49.31 o
   2   4   0         74.99         60.51        11.06 o
   3   4   0         35.03         39.32        20.97 o
   4   4   0        658.95        614.78        24.69 o
   5   4   0         20.68         28.54        12.49 o
   6   4   0        105.82         90.19        12.80 o
   7   4   0         11.63          8.45         9.28 o
   8   4   0        203.41        177.00        49.71 o
   9   4   0        562.48        592.26        54.03 o
  10   4   0        113.30        150.85        24.90 o
  -8   5   0        317.52        339.21        23.69 o
  -7   5   0        541.65        598.33        27.46 o
  -6   5   0        267.29        272.15        13.63 o
  -5   5   0         37.43         35.43         4.99 o
  -4   5   0         88.56         82.30         7.06 o
  -3   5   0       1139.63       1212.57        32.32 o
  -2   5   0       1033.54       1180.33        48.90 o
  -1   5   0          1.16          8.71         5.72 o
   0   5   0        118.01         78.32        14.89 o
   1   5   0       2195.73       2478.21        70.40 o
   2   5   0        406.05        401.68        20.04 o
   3   5   0          4.89         19.27         9.37 o
   4   5   0       1504.24       1381.98        44.02 o
   5   5   0        445.45        453.50        27.99 o
   6   5   0        117.39        101.92        15.35 o
   7   5   0         13.57         15.93         9.61 o
   8   5   0        500.97        582.84        26.84 o
   9   5   0        136.00        152.73        32.70 o
  10   5   0        193.46        187.44        32.13 o
  -8   6   0        479.49        484.51        29.24 o
  -7   6   0        507.36        588.71        28.60 o
  -6   6   0        199.42        179.66        27.62 o
  -5   6   0         17.43         25.90         6.30 o
  -4   6   0         37.95         35.21        20.91 o
  -3   6   0         17.98         25.82         9.29 o
  -2   6   0        127.89        124.61        14.52 o
  -1   6   0        136.33        115.28        26.31 o
   0   6   0         36.97         43.73         8.31 o
   1   6   0         68.63         49.40         9.78 o
   2   6   0          1.67         -2.54        11.09 o
   3   6   0       1410.12       1348.13        46.19 o
   4   6   0       1309.49       1402.22        64.51 o
   5   6   0       1337.64       1485.17        48.22 o
   6   6   0        191.95        156.75        20.87 o
   7   6   0        214.70        254.77        26.70 o
   8   6   0        421.92        384.46        30.04 o
   9   6   0         96.81        129.41        23.82 o
  -8   7   0        728.11        898.05        43.09 o
  -7   7   0        255.57        255.18        21.91 o
  -6   7   0        250.78        341.65        24.42 o
  -5   7   0         51.20         39.48         8.91 o
  -4   7   0        157.41        120.08        11.53 o
  -3   7   0         10.09          7.63        15.44 o
  -2   7   0         48.73         26.73        11.26 o
  -1   7   0          8.13          7.10         3.80 o
   0   7   0          5.53          6.92         6.42 o
   1   7   0          0.89         16.50         6.02 o
   2   7   0        825.62        865.14        38.02 o
   3   7   0        760.09        746.28        42.64 o
   4   7   0         12.22         10.66         8.68 o
   5   7   0        329.88        295.43        29.47 o
   6   7   0        573.64        590.59        33.22 o
   7   7   0        716.00        688.61        40.58 o
   8   7   0        109.37        114.61        16.28 o
   9   7   0         24.73         21.32        11.98 o
  -7   8   0        444.28        368.36        29.26 o
  -6   8   0        365.53        358.70        25.18 o
  -5   8   0         29.47         21.54         7.76 o
  -4   8   0        101.40        113.31        13.34 o
  -3   8   0        370.18        304.11        25.28 o
  -2   8   0         23.94         29.83         7.56 o
  -1   8   0         18.18         22.40         6.48 o
   0   8   0          2.42          3.01         6.79 o
   1   8   0         44.61         68.45        13.46 o
   2   8   0       1841.69       2013.94        61.77 o
   3   8   0        545.18        561.35        23.95 o
   4   8   0       1075.69       1072.07        44.63 o
   5   8   0        497.26        515.45        39.91 o
   6   8   0        660.44        643.12        47.86 o
   7   8   0        242.35        250.92        28.98 o
   8   8   0         26.72         31.87        13.37 o
  -7   9   0         29.40         65.80        18.21 o
  -6   9   0         98.32         82.82        18.73 o
  -5   9   0        162.22        181.94        26.76 o
  -4   9   0         38.96         38.92        17.03 o
  -3   9   0         23.49         22.43         7.32 o
  -2   9   0         60.55         70.09        13.50 o
  -1   9   0       1395.91       1426.88        43.62 o
   0   9   0        150.97        188.18        23.04 o
   1   9   0        341.61        376.26        32.62 o
   2   9   0       1213.30       1169.89        50.12 o
   3   9   0        570.24        570.41        44.27 o
   4   9   0         25.37         56.92        14.94 o
   5   9   0        272.76        230.10        32.74 o
   6   9   0        268.37        243.76        39.65 o
   7   9   0        216.96        242.21        34.10 o
   8   9   0         72.23         77.70        32.61 o
  -5  10   0         46.50         41.37        15.85 o
  -4  10   0         26.91         19.61        13.96 o
  -3  10   0         15.57         21.03         9.94 o
  -2  10   0         10.26          4.11         7.24 o
  -1  10   0        146.05        163.22        29.14 o
   0  10   0        156.31        166.90        22.93 o
   1  10   0       1363.69       1379.37        42.37 o
   2  10   0       1395.51       1473.51        56.13 o
   3  10   0        513.64        554.54        43.73 o
   4  10   0        131.51        164.45        24.35 o
   5  10   0        126.85        132.53        17.21 o
   6  10   0         52.42         45.66        14.80 o
   7  10   0          7.13         18.81        13.26 o
  -6  11   0         30.55          7.52         8.26 o
  -5  11   0         63.54         59.42        15.26 o
  -4  11   0         30.34         40.08         9.13 o
  -3  11   0         25.60         16.22         7.71 o
  -2  11   0         20.66         19.24         7.42 o
  -1  11   0          8.83         15.01        14.20 o
   0  11   0         83.61         70.34        22.61 o
   1  11   0         62.33         93.87        17.19 o
   2  11   0        246.29        340.56        40.68 o
   3  11   0        171.05        171.21        20.36 o
   4  11   0        140.88        114.57        18.53 o
   5  11   0          5.86         20.54        12.20 o
   6  11   0         14.81         43.65        14.99 o
  -5  12   0          2.85          0.08         8.81 o
  -4  12   0        217.69        202.53        46.85 o
  -3  12   0         10.69          5.88         7.14 o
  -2  12   0         41.80         21.88        12.68 o
  -1  12   0         35.75         16.12         9.22 o
   0  12   0        126.21        146.79        22.14 o
   1  12   0        174.24        217.32        28.07 o
   2  12   0         93.48         60.43        28.12 o
   3  12   0        133.47        140.43        20.63 o
   4  12   0         20.18         29.82        28.72 o
  -2  13   0        147.96        184.64        65.85 o
  -1  13   0         95.37        183.58        87.46 o
   0  13   0         55.66         27.89        15.95 o
   1  13   0         87.32         86.81        23.95 o
   2  13   0        112.97         58.65        27.55 o
  -3 -12   1         89.34         77.30        32.57 o
  -2 -12   1        362.03        357.28        65.96 o
  -1 -12   1        281.15        211.07        35.31 o
   0 -12   1        149.46        180.53        43.65 o
   1 -12   1         14.13         18.84        12.94 o
   2 -12   1          0.38          7.97         7.69 o
   3 -12   1         10.85         30.60        16.57 o
   4 -12   1          5.26         12.01         8.57 o
  -5 -11   1         52.66         52.79        24.08 o
  -4 -11   1        111.93        122.06        22.07 o
  -3 -11   1         94.55        111.33        17.56 o
  -2 -11   1        504.63        536.08        43.44 o
  -1 -11   1        418.88        430.41        38.84 o
   0 -11   1         25.41         22.03        14.18 o
   1 -11   1         40.26         28.51        10.22 o
   2 -11   1         13.38          0.77        13.79 o
   3 -11   1          3.51         17.08         9.90 o
   4 -11   1          1.99         10.11         5.56 o
   5 -11   1          3.13          0.91         5.84 o
   6 -11   1         28.65         23.50        18.25 o
  -6 -10   1         69.32         56.58        13.35 o
  -5 -10   1        326.65        310.60        37.18 o
  -4 -10   1        151.78        176.21        24.39 o
  -3 -10   1        271.07        271.11        32.14 o
  -2 -10   1        635.58        680.77        57.13 o
  -1 -10   1        395.98        381.64        28.48 o
   0 -10   1          7.82          0.96         5.66 o
   1 -10   1          0.83          2.59         5.30 o
   2 -10   1          0.14         -8.31         8.31 o
   3 -10   1          1.15          7.62         4.53 o
   4 -10   1         40.48         19.47        11.96 o
   6 -10   1         39.38         52.74        18.22 o
   7 -10   1        117.47        145.99        27.30 o
  -7  -9   1        351.51        393.19        35.74 o
  -6  -9   1        220.22        195.41        27.75 o
  -5  -9   1        403.87        467.05        43.19 o
  -4  -9   1        329.48        338.21        33.57 o
  -3  -9   1        219.70        216.39        30.66 o
  -2  -9   1        299.83        276.03        28.41 o
  -1  -9   1         17.64         19.72        13.16 o
   0  -9   1        104.35        102.13        16.86 o
   1  -9   1         21.32         23.58        10.65 o
   2  -9   1          0.51         11.53         6.87 o
   3  -9   1          0.31         21.88        32.92 o
   4  -9   1         59.13         42.11        11.53 o
   5  -9   1          2.77         17.95        10.43 o
   6  -9   1         62.29         19.25        11.79 o
   7  -9   1        147.47        157.26        55.60 o
  -8  -8   1        346.08        367.38        42.49 o
  -7  -8   1        160.82        188.55        25.46 o
  -6  -8   1         35.65         11.48        14.01 o
  -5  -8   1        146.41        153.59        19.92 o
  -4  -8   1        100.26        131.81        20.97 o
  -3  -8   1        193.05        201.42        24.09 o
  -2  -8   1          8.30          0.44         9.39 o
  -1  -8   1         98.02        104.86        15.23 o
   0  -8   1         67.05        103.16        23.13 o
   1  -8   1        197.16        265.50        43.19 o
   2  -8   1        665.35        680.79        25.89 o
   3  -8   1       2110.02       2173.00        41.63 o
   4  -8   1          9.56         18.07         8.78 o
   5  -8   1        161.94        147.98        21.00 o
   6  -8   1        179.51        200.32        25.66 o
   7  -8   1        169.30        167.78        22.99 o
   8  -8   1         72.17         82.18        17.60 o
  -9  -7   1         51.63         16.89         9.42 o
  -8  -7   1        105.87         80.10        33.46 o
  -7  -7   1         24.55         29.13        10.21 o
  -6  -7   1          9.80         -0.68        10.00 o
  -5  -7   1         77.60         80.84        11.42 o
  -4  -7   1         30.64         44.23        11.79 o
  -3  -7   1         77.89         79.07        12.96 o
  -2  -7   1         37.88         47.73        15.52 o
  -1  -7   1          4.94         15.79         7.24 o
   0  -7   1        355.13        326.98        26.78 o
   1  -7   1          1.15         10.85        18.63 o
   2  -7   1        390.28        384.18        22.27 o
   3  -7   1          2.11         19.50         8.36 o
   4  -7   1          7.71         20.80        19.03 o
   5  -7   1         35.82         31.24        11.14 o
   6  -7   1         52.99         41.07        16.15 o
   7  -7   1        345.41        360.72        26.70 o
   8  -7   1        226.52        214.39        23.08 o
  -9  -6   1        214.38        229.74        21.11 o
  -8  -6   1        283.82        280.65        24.50 o
  -7  -6   1         19.65         12.28         7.08 o
  -6  -6   1        231.03        223.90        23.97 o
  -5  -6   1          1.57          7.93         5.85 o
  -4  -6   1        852.20        786.96        40.29 o
  -3  -6   1          6.55         15.96         9.16 o
  -2  -6   1         88.81        102.06        15.97 o
  -1  -6   1         75.86         67.39        12.63 o
   0  -6   1       1043.14       1099.90        36.63 o
   1  -6   1        347.39        336.24        26.05 o
   2  -6   1        381.08        404.13        18.87 o
   3  -6   1        344.62        366.53        19.16 o
   4  -6   1        557.30        478.54        23.64 o
   5  -6   1         74.09         77.36        16.05 o
   6  -6   1        207.55        230.62        21.99 o
   7  -6   1        236.00        315.44        25.51 o
   8  -6   1         13.91          5.68        10.28 o
   9  -6   1         65.04         87.36        18.24 o
 -10  -5   1         23.79          4.39        11.18 o
  -9  -5   1        211.24        224.32        23.71 o
  -8  -5   1        184.89        182.73        23.81 o
  -7  -5   1          6.85         22.89        13.54 o
  -6  -5   1         31.77         26.24         8.40 o
  -5  -5   1        683.15        593.44        38.71 o
  -4  -5   1        312.52        357.70        27.17 o
  -3  -5   1        225.14        211.92        21.63 o
  -2  -5   1        324.96        325.37        18.46 o
  -1  -5   1       1006.96        996.92        30.17 o
   0  -5   1         26.36         27.75         8.66 o
   1  -5   1       1125.21       1242.41        87.68 o
   2  -5   1        414.35        386.10        16.29 o
   3  -5   1        736.37        672.24        14.59 o
   4  -5   1        413.37        454.79        13.02 o
   5  -5   1        977.45        910.19        25.96 o
   6  -5   1       1115.55       1298.24        41.04 o
   7  -5   1        642.35        607.79        31.83 o
   8  -5   1        168.53        198.62        20.92 o
   9  -5   1         42.63         19.74        16.69 o
 -10  -4   1        253.73        266.08        30.56 o
  -9  -4   1         75.33         76.77        13.26 o
  -8  -4   1        504.70        523.87        30.99 o
  -7  -4   1          0.24          6.97        12.96 o
  -6  -4   1        392.17        414.22        22.25 o
  -5  -4   1         78.44         50.77        11.43 o
  -4  -4   1        278.07        277.80        20.50 o
  -3  -4   1        170.64        185.84        16.94 o
  -2  -4   1          8.46         22.72         7.82 o
  -1  -4   1         38.05         48.61        10.66 o
   0  -4   1       9069.08       9313.39       245.26 o
   1  -4   1       6075.93       6845.13       148.76 o
   2  -4   1       3319.79       3615.17        73.62 o
   3  -4   1        170.49        162.88         7.04 o
   4  -4   1       2590.29       2751.76        42.59 o
   5  -4   1        291.93        313.67        12.76 o
   6  -4   1        111.39        172.07        17.64 o
   7  -4   1         89.80         99.38        14.55 o
   8  -4   1        266.31        260.23        21.56 o
   9  -4   1          0.02         17.34        13.83 o
 -10  -3   1        370.02        413.98        31.95 o
  -9  -3   1        173.91        197.68        24.67 o
  -8  -3   1         92.17         85.54        13.32 o
  -7  -3   1         33.73         28.10         9.33 o
  -6  -3   1        103.67         95.41        15.11 o
  -5  -3   1          0.55         18.35        12.20 o
  -4  -3   1       1413.99       1545.45        85.62 o
  -3  -3   1        519.62        539.42        16.04 o
  -2  -3   1        875.09        880.96        26.01 o
  -1  -3   1        767.69        705.10        13.08 o
   0  -3   1      16197.19      17729.29        86.27 o
   1  -3   1      12574.62      14115.08        73.04 o
   2  -3   1       3212.29       3533.57        40.74 o
   3  -3   1        843.03        790.17        21.84 o
   4  -3   1        290.56        329.60         6.43 o
   5  -3   1       1826.66       1960.40        48.97 o
   6  -3   1         12.59         15.79        10.06 o
   7  -3   1        418.32        354.61        22.65 o
   8  -3   1          0.26         21.99        13.32 o
   9  -3   1          1.56         -4.31         9.07 o
  10  -3   1         56.93         56.23        15.40 o
 -10  -2   1        180.30        193.12        27.15 o
  -9  -2   1         18.37         20.32         9.43 o
  -8  -2   1         43.36         44.04        12.04 o
  -7  -2   1          2.73          3.63        16.42 o
  -6  -2   1         91.64         61.21         9.47 o
  -5  -2   1        802.19        801.50        41.98 o
  -4  -2   1         47.30         56.40         9.55 o
  -3  -2   1       1185.67       1076.51        26.70 o
  -2  -2   1        530.45        548.68        10.60 o
  -1  -2   1       4898.42       5105.46        47.25 o
   0  -2   1       8930.91      10322.91        38.38 o
   1  -2   1      20346.64      23549.04       140.89 o
   2  -2   1       2267.69       2250.96        21.39 o
   3  -2   1        232.90        204.05         4.05 o
   4  -2   1        480.52        547.05        21.83 o
   5  -2   1        929.35        911.80        29.74 o
   6  -2   1         84.20         55.08        12.92 o
   7  -2   1        108.31        128.73        16.10 o
   8  -2   1         17.56         14.78         9.19 o
   9  -2   1        213.84        227.10        23.30 o
  10  -2   1        130.30        140.77        20.58 o
 -10  -1   1        206.48        260.36        33.69 o
  -9  -1   1         68.08         84.04        16.93 o
  -8  -1   1         15.97         29.48         8.67 o
  -7  -1   1         10.60          6.38         5.22 o
  -6  -1   1        198.14        183.32        11.56 o
  -5  -1   1       1632.42       1532.00        25.63 o
  -4  -1   1        735.70        848.41        17.57 o
  -3  -1   1       2197.34       2191.64        48.74 o
  -2  -1   1       2208.39       2137.96        16.32 o
  -1  -1   1       1554.86       1595.38        13.47 o
   0  -1   1       3889.81       4484.87        27.77 o
   1  -1   1         35.30         39.30         3.18 o
   2  -1   1       3114.18       2978.61        25.27 o
   3  -1   1          0.90          9.25         4.11 o
   4  -1   1       2238.07       2099.43        17.97 o
   5  -1   1        393.34        350.41        11.31 o
   6  -1   1         55.00         52.83         7.39 o
   7  -1   1        833.74        775.03        16.96 o
   8  -1   1         19.29         14.41         9.08 o
   9  -1   1        136.20        194.71        21.01 o
  10  -1   1        298.66        277.51        24.48 o
  -9   0   1         53.54         50.92        15.91 o
  -8   0   1        438.39        459.15        26.89 o
  -7   0   1          9.60         10.16         6.54 o
  -6   0   1       1127.86       1075.38        26.97 o
  -5   0   1       1177.25       1267.68        16.94 o
  -4   0   1       7033.67       7144.22        80.52 o
  -3   0   1       1789.00       1880.71        22.84 o
  -2   0   1        122.80        118.95         8.67 o
   2   0   1        189.07        211.82         8.05 o
   3   0   1        436.76        339.57         5.24 o
   4   0   1        635.51        613.85        11.71 o
   5   0   1         96.24        102.95         5.24 o
   6   0   1         31.72         29.52         3.83 o
   7   0   1         24.60         33.85         6.64 o
   8   0   1         45.81         61.00        12.36 o
   9   0   1        586.59        599.71        33.09 o
  10   0   1        232.99        246.22        23.66 o
  -9   1   1        146.34        153.05        16.26 o
  -8   1   1        618.28        601.20        17.78 o
  -7   1   1        946.08        919.21        20.10 o
  -6   1   1       1334.81       1356.45        28.10 o
  -5   1   1        562.89        482.88        12.13 o
  -4   1   1         96.97        133.70         8.90 o
  -3   1   1       1050.97        993.45        24.36 o
  -2   1   1        467.45        429.50         5.62 o
  -1   1   1       4558.16       4225.06        13.67 o
   2   1   1        794.08        975.98        19.36 o
   3   1   1        141.75        149.97         7.41 o
   4   1   1        849.42        912.48        20.42 o
   5   1   1       1337.48       1409.82        30.07 o
   6   1   1         12.30         17.17         7.06 o
   7   1   1         65.44         44.82        19.84 o
   8   1   1         54.94         55.16         9.73 o
   9   1   1        608.20        667.91        34.70 o
  10   1   1        286.66        248.66        24.07 o
  11   1   1        140.49        165.64        25.64 o
  -9   2   1        447.35        445.63        25.11 o
  -8   2   1        267.29        253.44        19.33 o
  -7   2   1        810.32        811.92        18.08 o
  -6   2   1        999.95        986.83        26.83 o
  -5   2   1        117.79         96.78         6.28 o
  -4   2   1         32.96         18.13         2.91 o
  -3   2   1        115.04        139.72         4.80 o
  -2   2   1       5997.90       5754.27        58.45 o
  -1   2   1       1639.54       1758.66        11.55 o
   0   2   1         94.43        132.37         5.10 o
   1   2   1       1430.37       1494.86        33.13 o
   2   2   1        735.17        665.07        11.96 o
   3   2   1        117.86        106.40         7.05 o
   4   2   1       4020.22       4133.20        40.80 o
   5   2   1        890.31        921.92        21.14 o
   6   2   1         98.46         73.83         9.83 o
   7   2   1         17.43          9.04         7.97 o
   8   2   1          2.77          0.64         8.08 o
   9   2   1        171.87        196.77        22.85 o
  10   2   1        304.06        273.00        25.60 o
  11   2   1         39.90         43.33        19.06 o
  -8   3   1        273.50        298.81        21.48 o
  -7   3   1        333.40        288.71        17.83 o
  -6   3   1        472.18        462.42        29.01 o
  -5   3   1       1211.52       1176.12        23.88 o
  -4   3   1        380.54        500.42         9.23 o
  -3   3   1        383.97        399.86         7.88 o
  -2   3   1        433.70        378.05         7.01 o
  -1   3   1        711.43        837.18        10.20 o
   0   3   1        596.67        690.01        10.74 o
   1   3   1          1.23          1.34         3.11 o
   2   3   1         14.79         12.58         4.05 o
   3   3   1        483.65        471.16        13.74 o
   4   3   1        222.18        146.76        14.81 o
   5   3   1        197.73        185.09        16.36 o
   6   3   1        864.60        767.67        30.81 o
   7   3   1         71.34         94.44        19.81 o
   8   3   1         24.92         18.14         8.59 o
   9   3   1        406.57        415.40        47.96 o
  10   3   1        152.41        221.30        34.65 o
  11   3   1         45.56         42.86        19.23 o
  -8   4   1        597.09        667.11        29.74 o
  -7   4   1       1383.56       1298.18        21.38 o
  -6   4   1       2990.65       3151.85        77.20 o
  -5   4   1        256.43        234.76         7.74 o
  -4   4   1        410.40        394.20         8.75 o
  -3   4   1       1945.70       1992.43        38.29 o
  -2   4   1         25.41         16.11         3.91 o
  -1   4   1        144.96        165.46         6.04 o
   0   4   1       1269.79       1310.38        15.63 o
   1   4   1       1613.62       1755.17        73.52 o
   2   4   1         95.83         85.09        11.08 o
   3   4   1       1613.24       1456.20        37.41 o
   4   4   1        617.73        552.35        18.06 o
   5   4   1       1322.35       1328.72        39.51 o
   6   4   1       2188.02       2396.74        53.37 o
   7   4   1       1016.29        978.81        29.60 o
   8   4   1        964.44        930.18        30.38 o
   9   4   1        163.22        134.29        14.48 o
  10   4   1         75.29         62.19        18.07 o
  -8   5   1        468.29        467.89        25.54 o
  -7   5   1        258.65        285.69        21.23 o
  -6   5   1       1085.07        988.20        28.67 o
  -5   5   1        171.54        199.68         9.76 o
  -4   5   1        283.61        271.55        10.96 o
  -3   5   1        495.22        574.58        14.47 o
  -2   5   1         43.30         32.91         4.91 o
  -1   5   1          9.82          8.98         8.36 o
   0   5   1       1055.75       1011.64        26.63 o
   1   5   1       1539.83       1569.12        33.64 o
   2   5   1        357.85        317.45        21.09 o
   3   5   1       2720.01       2531.25        66.50 o
   4   5   1       1522.26       1571.06        57.17 o
   5   5   1        304.88        349.31        23.19 o
   6   5   1        472.69        515.67        27.02 o
   7   5   1       2089.89       2402.43        45.91 o
   8   5   1        261.80        245.85        18.22 o
   9   5   1         58.61         54.67        13.43 o
  10   5   1        152.23        184.37        26.73 o
  -7   6   1         87.78        105.95        15.48 o
  -6   6   1         23.28         48.31         8.52 o
  -5   6   1        216.45        200.15        20.31 o
  -4   6   1         52.98         42.01         8.44 o
  -3   6   1         57.94         73.76         9.06 o
  -2   6   1         54.50         49.87        12.72 o
  -1   6   1        170.27        170.88        19.15 o
   0   6   1        252.41        276.31        21.88 o
   1   6   1        972.07        958.18        26.18 o
   2   6   1       2916.59       3134.32        48.04 o
   3   6   1       3428.30       3541.84        57.41 o
   4   6   1       2044.18       2130.49        63.20 o
   5   6   1        606.50        600.69        34.01 o
   6   6   1         47.70         54.56        17.57 o
   7   6   1        581.80        627.47        34.91 o
   8   6   1         85.18         84.54        15.16 o
   9   6   1        105.99        164.67        30.60 o
  10   6   1         80.36        134.53        29.53 o
  -7   7   1         96.39         65.04        11.92 o
  -6   7   1         58.38         44.30         7.79 o
  -5   7   1          1.19          6.85         6.31 o
  -4   7   1         13.83         29.88         7.29 o
  -3   7   1        348.72        381.03        21.44 o
  -2   7   1        425.89        390.48        33.06 o
  -1   7   1        459.68        440.74        19.39 o
   0   7   1         40.69         26.09        16.46 o
   1   7   1        607.47        660.41        28.05 o
   2   7   1       3465.36       3650.65        68.66 o
   3   7   1        782.50        885.07        41.42 o
   4   7   1        691.47        709.33        30.29 o
   5   7   1        156.44        120.97        18.95 o
   6   7   1        297.86        302.38        31.92 o
   7   7   1         87.76         96.92        18.74 o
   8   7   1          4.47          3.43        12.87 o
   9   7   1          0.77         14.53        11.69 o
  -7   8   1         98.00        109.96        17.19 o
  -6   8   1          7.43         13.81         8.16 o
  -5   8   1          3.79          3.53         4.57 o
  -4   8   1        123.33        154.30        15.89 o
  -3   8   1          2.21         11.77         6.39 o
  -2   8   1         58.66         52.26         8.30 o
  -1   8   1         28.03         21.04        10.87 o
   0   8   1        125.08        127.76        17.55 o
   1   8   1        558.03        537.48        31.09 o
   2   8   1        442.46        430.46        28.27 o
   3   8   1       2357.16       2474.83       113.81 o
   4   8   1        661.20        714.73        38.73 o
   5   8   1        518.90        548.96        55.13 o
   6   8   1        308.37        285.34        29.36 o
   7   8   1          2.54         -0.72         9.03 o
   8   8   1         53.30         51.55        23.54 o
   9   8   1         17.28         23.52        21.13 o
  -6   9   1          0.19          5.39         9.20 o
  -5   9   1        171.02        127.44        30.01 o
  -4   9   1        462.17        477.21        20.27 o
  -3   9   1         70.56         75.10        11.44 o
  -2   9   1        538.16        500.77        29.67 o
  -1   9   1        121.95        125.07        15.63 o
   0   9   1        191.32        173.68        21.89 o
   1   9   1        272.10        285.78        29.25 o
   2   9   1        207.76        278.80        30.12 o
   3   9   1        441.20        539.09        41.14 o
   4   9   1        233.13        207.76        25.18 o
   5   9   1        327.74        326.05        38.31 o
   6   9   1          0.28          9.53         5.92 o
   7   9   1         39.28         36.31        10.79 o
   8   9   1          1.29         11.95        11.16 o
  -6  10   1          8.77         -0.69         7.28 o
  -4  10   1        336.23        299.18        75.68 o
  -3  10   1        803.00        823.82        35.63 o
  -2  10   1        871.36        825.43        37.41 o
  -1  10   1        211.34        215.59        26.46 o
   0  10   1        467.70        487.28        33.38 o
   1  10   1        330.73        324.91        31.20 o
   2  10   1        555.42        521.95        32.07 o
   3  10   1          2.15          6.22         5.93 o
   4  10   1         93.56         96.52        21.15 o
   5  10   1          1.95          7.57         9.14 o
   6  10   1          0.48          1.65        17.80 o
   7  10   1         13.93          7.38         8.56 o
  -5  11   1         16.55         11.44         5.39 o
  -4  11   1        199.37        168.36        45.99 o
  -3  11   1        363.54        354.89        32.02 o
  -2  11   1        115.24        118.83        29.20 o
  -1  11   1        379.40        343.10        31.32 o
   0  11   1        343.80        399.82        36.73 o
   1  11   1         92.23         89.54        19.83 o
   2  11   1          7.77         -1.23        12.76 o
   3  11   1         30.92         55.02        36.23 o
   4  11   1         11.37          7.19        11.86 o
   5  11   1         59.75         83.57        19.73 o
   6  11   1         95.03         98.02        19.88 o
  -5  12   1        143.67        117.54        32.13 o
  -4  12   1        158.60        117.46        37.73 o
  -3  12   1        165.31        241.02        52.78 o
  -2  12   1        111.02         96.84        16.74 o
  -1  12   1         81.68         69.94        13.41 o
   0  12   1         26.69         20.11        12.03 o
   1  12   1         45.41         60.26        14.36 o
   2  12   1          0.23         22.46        30.53 o
   3  12   1         33.37         20.29        15.88 o
   4  12   1         30.95         21.40        26.81 o
   5  12   1         22.52         38.39        25.13 o
  -3  13   1        118.06         99.34        23.82 o
  -2  13   1         62.60         51.83        21.70 o
  -1  13   1         56.63         66.84        13.32 o
   0  13   1        128.78        150.93        23.99 o
   1  13   1         19.52         23.89        20.57 o
   2  13   1          4.04         -0.10        16.11 o
   3  13   1          0.70         -8.52        11.21 o
  -2 -12   2          3.10         15.31        43.42 o
  -1 -12   2         18.19         21.84        12.65 o
   0 -12   2         17.16         15.16        23.98 o
   1 -12   2          5.60          8.21         6.64 o
   2 -12   2          5.45         24.09        35.61 o
   3 -12   2          9.56         11.99        10.20 o
  -4 -11   2         58.47         92.35        21.22 o
  -3 -11   2        185.20        197.71        30.02 o
  -2 -11   2         31.88         10.08        13.09 o
  -1 -11   2          1.06         11.77         7.06 o
   0 -11   2         11.56         18.93        21.00 o
   1 -11   2          9.26          5.05        10.91 o
   2 -11   2          9.96         17.58         8.97 o
   3 -11   2         12.86         -4.70        14.36 o
   4 -11   2         64.86         32.75        13.25 o
   5 -11   2          0.75         -1.96         9.59 o
  -5 -10   2         33.73         40.03        10.19 o
  -4 -10   2          5.39         -6.30        10.81 o
  -3 -10   2         46.01         82.40        14.15 o
  -2 -10   2          8.27         13.09         7.85 o
  -1 -10   2          5.49         18.13        11.05 o
   0 -10   2          0.14          3.99         7.26 o
   1 -10   2         16.29         23.98        13.21 o
   2 -10   2         28.18         24.27         6.59 o
   3 -10   2         96.59        106.72        16.24 o
   4 -10   2        122.96         95.83        15.21 o
   5 -10   2         11.69          8.20        12.72 o
   6 -10   2          2.98          9.74        11.14 o
  -7  -9   2          7.20          8.51         8.70 o
  -6  -9   2          5.35         24.08        16.55 o
  -5  -9   2          1.45         15.55        10.56 o
  -4  -9   2        143.06        123.12        31.44 o
  -3  -9   2        112.62         97.57        15.66 o
  -2  -9   2          9.36         20.87        18.02 o
  -1  -9   2         25.73         33.92        10.36 o
   0  -9   2        239.59        252.55        28.78 o
   1  -9   2        229.46        240.88        24.94 o
   2  -9   2         88.18        100.76        14.09 o
   3  -9   2        219.65        190.94        22.79 o
   4  -9   2         20.71         20.89         8.63 o
   5  -9   2         61.94         37.70        16.55 o
   6  -9   2         58.44         77.43        19.08 o
   7  -9   2        155.91        156.43        22.47 o
  -7  -8   2         53.65         86.88        26.10 o
  -6  -8   2          7.01         13.81        11.49 o
  -5  -8   2        133.03        124.51        20.31 o
  -4  -8   2         23.07         28.45        13.36 o
  -3  -8   2         43.92         43.03        11.80 o
  -2  -8   2         87.88         47.66        22.78 o
  -1  -8   2        202.79        177.52        20.54 o
   0  -8   2          1.69         11.12         6.35 o
   1  -8   2        254.09        228.35        21.27 o
   2  -8   2       2286.55       2422.78       193.88 o
   3  -8   2        316.72        298.54        19.00 o
   4  -8   2        808.14        827.71        29.19 o
   5  -8   2        449.03        423.61        30.44 o
   6  -8   2         78.79         90.96        15.79 o
   7  -8   2        109.67        120.08        23.14 o
   8  -8   2         80.48         63.24        19.43 o
  -8  -7   2         49.64         48.80        17.59 o
  -7  -7   2        214.66        183.38        24.72 o
  -6  -7   2          1.82          8.85        11.55 o
  -5  -7   2        115.63        113.70        18.60 o
  -4  -7   2        219.17        225.36        27.37 o
  -3  -7   2         56.01         34.79        16.32 o
  -2  -7   2         25.16         26.71        10.62 o
  -1  -7   2         39.99         69.69        15.38 o
   0  -7   2          1.87         10.35         9.56 o
   1  -7   2        652.09        612.34        24.61 o
   2  -7   2       1236.80       1169.93        35.77 o
   3  -7   2         41.64         27.12         9.42 o
   4  -7   2        477.46        479.44        21.82 o
   5  -7   2        611.70        606.55        49.93 o
   6  -7   2        484.23        437.28        30.34 o
   7  -7   2        139.11        180.97        25.21 o
   8  -7   2          9.16         20.48        17.93 o
   9  -7   2          0.22          3.08        10.47 o
  -9  -6   2        150.97        164.91        23.82 o
  -8  -6   2        102.54        107.13        14.67 o
  -7  -6   2         95.40         96.85        17.33 o
  -6  -6   2         67.51         46.94        13.88 o
  -5  -6   2         35.35         35.01        11.41 o
  -4  -6   2        296.73        277.13        25.03 o
  -3  -6   2        265.33        328.03        26.65 o
  -2  -6   2         35.09         31.18        11.65 o
  -1  -6   2       1076.15        999.85        30.59 o
   0  -6   2        925.97        907.09        36.07 o
   1  -6   2       4009.08       4754.48        64.55 o
   2  -6   2        447.95        505.50        28.37 o
   3  -6   2        366.86        391.30        22.22 o
   4  -6   2          1.58          0.39         5.60 o
   5  -6   2        747.19        779.74        21.77 o
   6  -6   2         95.41        134.14        23.11 o
   7  -6   2         14.67         37.36        19.84 o
   8  -6   2          1.08          9.58         9.53 o
   9  -6   2         21.17         14.03        10.96 o
  -9  -5   2         41.48         25.80        15.07 o
  -8  -5   2         87.69         91.40        20.13 o
  -7  -5   2          1.62          8.45         5.60 o
  -6  -5   2        498.58        504.39        31.49 o
  -5  -5   2        116.56        104.97        14.68 o
  -4  -5   2          5.51          8.57         6.64 o
  -3  -5   2        171.53        194.42        27.49 o
  -2  -5   2       1629.44       1615.24        43.00 o
  -1  -5   2        134.03        125.91        17.12 o
   0  -5   2       3312.75       3492.84        66.11 o
   1  -5   2       5595.02       6768.52        76.22 o
   2  -5   2       5172.69       6097.41        59.25 o
   3  -5   2        388.11        415.53        17.69 o
   4  -5   2        432.47        384.17        22.64 o
   5  -5   2        162.83        141.34        11.70 o
   6  -5   2         52.48         23.81        11.02 o
   7  -5   2         19.10         20.55        16.08 o
   8  -5   2         16.17         32.40        15.66 o
   9  -5   2         30.39         75.16        18.76 o
  10  -5   2         10.35          2.35         9.62 o
  -9  -4   2         35.81         22.67        33.95 o
  -8  -4   2         19.55         27.30         9.87 o
  -7  -4   2         58.97         61.84        28.75 o
  -6  -4   2         16.00         12.41         9.07 o
  -5  -4   2        111.54         90.53        17.95 o
  -4  -4   2       2530.67       2565.69        52.48 o
  -3  -4   2        598.74        528.36        25.51 o
  -2  -4   2        403.34        367.68        22.25 o
  -1  -4   2        811.21        944.77        27.99 o
   0  -4   2       6721.78       7872.75        67.48 o
   1  -4   2       1786.70       2179.16        35.68 o
   2  -4   2       1991.60       2049.22        26.48 o
   3  -4   2       1057.99       1012.78        24.24 o
   4  -4   2         67.40         52.25         4.25 o
   5  -4   2        109.66        122.66         6.61 o
   7  -4   2        164.32        150.26        17.78 o
   8  -4   2         10.33          5.21        10.23 o
   9  -4   2         67.82         55.26        13.58 o
  10  -4   2        189.50        227.13        24.22 o
  -9  -3   2        120.03        115.31        15.90 o
  -8  -3   2        217.72        271.33        18.57 o
  -7  -3   2        497.30        561.14        39.07 o
  -6  -3   2        457.59        442.79        20.60 o
  -5  -3   2       1151.64       1158.35        43.04 o
  -4  -3   2       1157.10       1114.78        30.03 o
  -3  -3   2       2141.97       2205.52        36.10 o
  -2  -3   2        320.62        306.63        27.52 o
  -1  -3   2       5383.07       5476.63        98.18 o
   0  -3   2        119.69        147.57         9.81 o
   1  -3   2       4185.09       4430.62        69.11 o
   2  -3   2       1861.24       1926.97        28.37 o
   3  -3   2        530.54        659.28        10.41 o
   4  -3   2        106.82         92.31         3.80 o
   5  -3   2         22.65         10.44         9.49 o
   6  -3   2       1312.88       1223.41        62.76 o
   7  -3   2         10.80         20.99        13.50 o
   8  -3   2        234.95        233.02        27.10 o
   9  -3   2        171.56        179.57        20.62 o
  10  -3   2        216.46        204.25        28.96 o
  -9  -2   2        109.42         95.82        12.15 o
  -8  -2   2        250.77        228.10        16.56 o
  -7  -2   2        662.18        693.21        22.72 o
  -6  -2   2       1623.75       1686.93        59.08 o
  -5  -2   2       1914.12       1819.03        45.08 o
  -4  -2   2        605.75        620.59        22.11 o
  -3  -2   2        474.11        448.25        20.02 o
  -2  -2   2        614.81        479.38        12.58 o
  -1  -2   2         86.38         95.87         5.34 o
   0  -2   2         96.81        140.43         5.67 o
   1  -2   2         32.95         45.92         4.13 o
   2  -2   2       2214.60       2382.35        28.28 o
   3  -2   2        567.41        480.40         7.30 o
   4  -2   2        351.64        348.05        18.27 o
   5  -2   2        891.05        860.56        32.59 o
   6  -2   2        934.70        934.11        51.49 o
   7  -2   2        324.36        417.01        27.68 o
   8  -2   2          2.79         -4.72        11.23 o
   9  -2   2        108.45        164.66        22.75 o
  10  -2   2        298.88        337.37        29.55 o
  -9  -1   2         86.77         79.75        10.18 o
  -8  -1   2         87.81        101.32        10.49 o
  -7  -1   2        130.61        144.34        12.13 o
  -6  -1   2       1497.01       1447.86        50.07 o
  -5  -1   2         97.78        103.08        12.64 o
  -4  -1   2        689.57        542.11        15.23 o
  -3  -1   2        567.77        582.72        11.30 o
  -2  -1   2       1293.80       1210.56        25.09 o
  -1  -1   2       3365.32       3300.63        22.66 o
   0  -1   2        747.42        797.77         9.44 o
   1  -1   2       1359.48       1367.81        14.80 o
   2  -1   2         88.01         75.19         4.46 o
   3  -1   2       1811.85       1768.27        45.47 o
   4  -1   2       1540.65       1437.35        35.99 o
   5  -1   2        341.57        285.02        18.96 o
   7  -1   2         40.89         41.69        10.86 o
   8  -1   2        420.05        385.58        28.90 o
   9  -1   2        164.81        162.65        19.94 o
  10  -1   2        267.34        292.85        26.27 o
  11  -1   2         93.55        130.07        23.81 o
  -9   0   2        226.43        271.13        22.84 o
  -8   0   2         83.67         97.05        11.16 o
  -7   0   2        530.11        494.63        24.15 o
  -6   0   2        789.13        797.46        29.95 o
  -5   0   2       3212.23       3358.18        65.36 o
  -4   0   2        521.71        474.79        12.76 o
  -3   0   2         17.79         19.43         3.03 o
  -2   0   2        185.34        136.59         5.02 o
  -1   0   2       1027.36        891.34        10.21 o
   0   0   2        751.77        678.14         9.86 o
   1   0   2        438.59        512.39         8.45 o
   2   0   2        218.63        215.07         8.64 o
   3   0   2         70.19         70.72         4.35 o
   4   0   2        302.66        243.91         7.55 o
   5   0   2        171.00        180.85         6.97 o
   6   0   2       1099.22       1061.70        16.64 o
   7   0   2        186.48        187.54         8.17 o
   8   0   2        123.76        121.23        19.26 o
   9   0   2        431.32        444.41        31.41 o
  10   0   2         93.42        110.86        19.69 o
  11   0   2        144.02        158.98        22.50 o
  -8   1   2        312.07        295.67        22.25 o
  -7   1   2       1525.55       1674.55        28.40 o
  -6   1   2        928.24        928.42        32.54 o
  -5   1   2        625.13        575.85        21.72 o
  -4   1   2        307.51        300.51         9.23 o
  -3   1   2         15.63         38.58         3.39 o
  -2   1   2        419.79        401.34         7.73 o
  -1   1   2       3449.53       3472.59        35.81 o
   0   1   2        572.66        595.12        13.16 o
   1   1   2      10066.16      10776.16        71.65 o
   2   1   2       1792.55       1673.31        22.25 o
   3   1   2       1457.11       1379.48        15.97 o
   4   1   2       2282.22       2299.56        31.71 o
   5   1   2        258.39        175.30         6.72 o
   6   1   2       1088.78       1138.49        20.12 o
   7   1   2       1053.97       1108.14        21.98 o
   8   1   2       1243.80       1174.10        42.74 o
   9   1   2        113.87         89.68        21.88 o
  10   1   2        156.16        159.26        23.16 o
  11   1   2        256.14        275.81        29.46 o
  -8   2   2       1515.10       1637.50        27.46 o
  -7   2   2       1517.01       1534.79        85.39 o
  -6   2   2       1137.27       1091.11        36.55 o
  -5   2   2        335.65        368.56        13.66 o
  -4   2   2          8.50          4.40         1.84 o
  -3   2   2         14.70          9.73         1.99 o
  -2   2   2        864.73        845.68         8.37 o
  -1   2   2       2834.61       2864.77        15.95 o
   0   2   2        602.23        694.05        10.88 o
   1   2   2        357.14        319.88         9.33 o
   2   2   2       1259.58       1282.07        23.26 o
   3   2   2       8571.27       9048.21       102.58 o
   4   2   2       7218.28       7539.11       169.64 o
   6   2   2        862.72        744.80        33.29 o
   7   2   2       1382.46       1542.80        38.16 o
   8   2   2        300.81        307.47        20.16 o
   9   2   2        456.51        408.78        29.21 o
  10   2   2         94.47         84.67        21.62 o
  11   2   2         38.25         40.28        19.04 o
  -8   3   2        195.69        229.63        17.64 o
  -7   3   2         31.57          9.21         7.81 o
  -6   3   2        586.15        602.07        20.02 o
  -5   3   2        246.31        245.48         8.22 o
  -4   3   2          0.24          1.87         2.25 o
  -3   3   2          2.97          0.83         1.56 o
  -2   3   2         59.69         63.90         5.26 o
  -1   3   2         82.46         72.45         5.02 o
   0   3   2        292.61        358.79         7.72 o
   1   3   2        637.17        675.93         9.88 o
   2   3   2       3733.81       3997.63        30.32 o
   4   3   2       1559.43       1604.27        57.79 o
   5   3   2        700.14        611.12        18.99 o
   6   3   2        720.51        686.67        23.46 o
   7   3   2        366.22        405.41        18.63 o
   8   3   2        181.44        181.30        16.08 o
   9   3   2        118.66        177.48        20.08 o
  10   3   2        109.43        120.62        27.16 o
  11   3   2          1.66          7.28        11.75 o
  -7   4   2       1546.55       1655.80        23.68 o
  -6   4   2        531.69        483.20        23.58 o
  -5   4   2         32.37         34.97         4.20 o
  -4   4   2        431.36        468.95        18.50 o
  -3   4   2        181.28        171.34         7.62 o
  -2   4   2       1035.79        986.56        19.19 o
  -1   4   2        218.29        181.25         6.47 o
   0   4   2        201.60        152.55         7.86 o
   1   4   2        241.23        273.40        10.51 o
   2   4   2       2685.43       2723.90        90.26 o
   3   4   2       2715.89       2759.26        43.17 o
   4   4   2       2981.47       3088.43        50.69 o
   5   4   2        279.14        224.05        19.80 o
   6   4   2        325.97        326.33        20.70 o
   7   4   2        872.61        859.38        26.23 o
   8   4   2        113.76        106.25        14.42 o
   9   4   2         77.90         76.78        10.99 o
  10   4   2          5.47         32.82        23.41 o
  -7   5   2        896.14        931.31        27.93 o
  -6   5   2        264.90        237.01        17.71 o
  -5   5   2        100.94         89.79         6.29 o
  -4   5   2         20.07         31.28         6.12 o
  -3   5   2          6.72          1.77         2.57 o
  -2   5   2        532.51        554.91        12.72 o
  -1   5   2       1446.01       1496.13        24.60 o
   0   5   2        180.07        209.65        12.22 o
   1   5   2        570.60        484.37        15.94 o
   2   5   2        519.66        470.05        16.32 o
   3   5   2       5655.27       5991.83        88.90 o
   4   5   2       1593.33       1582.70        34.99 o
   5   5   2        814.78        860.07        38.35 o
   6   5   2        643.84        629.09        69.25 o
   7   5   2        210.54        209.75        16.46 o
   8   5   2         30.73          9.98         8.46 o
   9   5   2          0.18          7.93        10.35 o
  10   5   2          5.57          8.93        13.36 o
  -7   6   2         41.99         44.02        10.74 o
  -6   6   2         43.91         63.03         7.79 o
  -5   6   2        256.50        281.76        15.34 o
  -4   6   2        379.21        336.52        17.17 o
  -3   6   2        371.80        318.93        51.73 o
  -2   6   2        802.18        849.71        22.41 o
  -1   6   2        285.79        292.88        13.69 o
   0   6   2        155.65        163.13        12.20 o
   1   6   2       1381.65       1289.55        33.53 o
   2   6   2        213.89        125.23        16.79 o
   3   6   2        415.99        434.20        25.71 o
   4   6   2       3641.72       3694.22        80.76 o
   5   6   2         64.38         75.50        13.90 o
   6   6   2        433.66        512.08        31.96 o
   7   6   2          5.61          7.36         8.52 o
   8   6   2          7.84         15.25        17.41 o
   9   6   2          8.97          8.84         9.68 o
  10   6   2         42.82         16.48        14.54 o
  -6   7   2        382.60        407.94        17.58 o
  -5   7   2         94.96         82.97        20.28 o
  -4   7   2        590.04        701.33        49.84 o
  -3   7   2        999.07       1007.70        31.28 o
  -2   7   2       1731.16       1752.58        53.60 o
  -1   7   2         48.12         64.12        12.00 o
   0   7   2        266.67        191.42        16.69 o
   1   7   2        659.58        703.32        23.74 o
   2   7   2        149.73        131.67        22.18 o
   3   7   2        660.06        684.54        34.36 o
   4   7   2          5.06         13.42        13.62 o
   5   7   2        186.20        153.85        28.00 o
   6   7   2        280.20        295.75        28.10 o
   7   7   2          0.33         -9.22         9.45 o
   8   7   2        157.38        194.72        24.53 o
   9   7   2          0.74          9.53        17.08 o
  -6   8   2          0.73          1.54         6.93 o
  -5   8   2        126.02        137.57        35.12 o
  -4   8   2        560.01        570.08        23.97 o
  -3   8   2        570.63        543.11        41.25 o
  -2   8   2        526.76        611.47        56.13 o
  -1   8   2       1145.44       1130.46        32.67 o
   0   8   2        489.14        527.08        22.34 o
   1   8   2        760.15        780.20        32.79 o
   2   8   2        211.44        242.33        27.13 o
   3   8   2        188.02        171.94        22.44 o
   4   8   2          6.40         17.85        17.65 o
   5   8   2        189.51        199.78        25.03 o
   6   8   2         31.14         15.43        16.94 o
   7   8   2         56.22         73.92        17.61 o
   8   8   2        133.08        164.85        19.17 o
   9   8   2         16.92          8.64        10.08 o
  -6   9   2        127.63         97.70        15.36 o
  -5   9   2        643.99        677.57        28.59 o
  -4   9   2         16.65          4.28         8.42 o
  -3   9   2        603.57        656.91        24.75 o
  -2   9   2        776.92        763.56        24.96 o
  -1   9   2         25.03         39.59        10.93 o
   0   9   2        326.30        312.34        27.69 o
   1   9   2        211.42        223.62        25.59 o
   2   9   2        243.50        224.11        29.09 o
   3   9   2          8.08         -4.48        16.44 o
   4   9   2        878.85        804.36        38.41 o
   5   9   2         12.19         16.40         7.51 o
   6   9   2         92.38         87.70        14.00 o
   7   9   2        203.85        180.12        25.51 o
   8   9   2         18.96          9.99         8.66 o
  -5  10   2        607.57        541.70        23.83 o
  -4  10   2        844.20        826.14        43.09 o
  -3  10   2       1315.93       1451.41        74.52 o
  -2  10   2       1491.89       1587.13        40.86 o
  -1  10   2         67.69         62.26        11.36 o
   0  10   2         11.26         11.39         6.00 o
   1  10   2        319.01        289.57        28.19 o
   2  10   2         59.35         86.87        16.53 o
   3  10   2         18.34         16.37         9.12 o
   4  10   2          2.69         18.04         7.13 o
   5  10   2         23.67         15.20        13.90 o
   6  10   2        275.72        229.72        28.24 o
   7  10   2        239.00        271.20        26.97 o
   8  10   2        287.32        332.14        39.15 o
  -5  11   2        527.91        431.84        83.75 o
  -4  11   2        253.59        152.91        42.21 o
  -3  11   2          4.97         13.16         7.11 o
  -2  11   2        264.95        310.91        30.21 o
  -1  11   2        378.03        430.76        30.48 o
   0  11   2          0.47         -2.47         6.42 o
   1  11   2        124.17        118.71        21.57 o
   2  11   2         18.75         19.66        10.50 o
   3  11   2         19.93         15.65        16.13 o
   4  11   2         51.72         62.95        14.72 o
   5  11   2        227.63        290.56        41.23 o
   6  11   2        329.38        334.70        38.82 o
   7  11   2        125.28        148.27        25.79 o
  -4  12   2        161.05        104.96        31.93 o
  -3  12   2         74.79         96.17        16.88 o
  -2  12   2         17.33         22.78         9.68 o
  -1  12   2          2.24         11.64         9.69 o
   0  12   2         25.48         34.26         8.41 o
   1  12   2         48.32         61.40        18.00 o
   2  12   2         33.89         14.59        10.96 o
   3  12   2         13.67         18.81        13.52 o
   4  12   2          2.02         -0.25        11.30 o
   5  12   2         71.54         51.90        17.19 o
  -4  13   2         93.12         86.89        33.49 o
  -3  13   2          1.10          1.87         6.35 o
  -2  13   2          0.27          2.94         4.87 o
  -1  13   2          0.35         11.66        10.83 o
   0  13   2          6.48          6.40        14.06 o
   1  13   2          4.93         22.19        12.24 o
   2  13   2         21.41         44.04        17.41 o
   3  13   2         19.32         13.07        10.68 o
   4  13   2         23.60         28.44        17.47 o
   0  14   2          1.25         24.79         9.38 o
  -3 -11   3         20.01         31.77        13.51 o
  -2 -11   3         11.77         17.57        11.80 o
  -1 -11   3         76.40         71.84        13.41 o
   0 -11   3         28.51         24.01        12.76 o
   1 -11   3         45.58         69.36        33.43 o
   2 -11   3        189.61        199.60        28.10 o
   3 -11   3        179.89        150.87        23.28 o
   4 -11   3        249.87        207.99        59.63 o
  -5 -10   3         30.20         29.08        17.07 o
  -4 -10   3         44.00         47.26        25.13 o
  -3 -10   3         25.28         19.38        16.83 o
  -2 -10   3          1.72         15.51        12.80 o
  -1 -10   3         29.14         28.13        17.71 o
   0 -10   3         28.98         45.07        12.33 o
   1 -10   3         95.88         80.44        18.65 o
   2 -10   3         57.70         20.10        13.50 o
   3 -10   3         42.01         53.74        16.34 o
   5 -10   3        107.08         49.58        20.66 o
  -6  -9   3         29.35         13.30         9.32 o
  -5  -9   3         22.00         15.22         9.59 o
  -4  -9   3         26.70          9.88        12.20 o
  -3  -9   3         46.39         49.42        13.59 o
  -2  -9   3          3.73         14.46        10.76 o
  -1  -9   3         36.44         35.26        13.29 o
   0  -9   3         44.20         43.47        18.90 o
   1  -9   3        394.98        509.27       103.96 o
   2  -9   3        972.06       1033.94       166.85 o
   3  -9   3        109.59         95.57        16.00 o
   4  -9   3         50.86         71.92        21.06 o
   5  -9   3        250.39        201.08        30.33 o
   6  -9   3        341.59        323.50        38.24 o
   7  -9   3         17.90         15.29        15.41 o
  -7  -8   3          0.88          9.71         8.65 o
  -6  -8   3         30.66         25.61        25.45 o
  -5  -8   3         58.51         53.78        17.49 o
  -4  -8   3         54.16         59.56        24.00 o
  -3  -8   3         43.06         54.17        11.28 o
  -2  -8   3        561.33        476.83        36.55 o
  -1  -8   3        458.70        399.36        40.78 o
   0  -8   3        805.20        834.61        37.50 o
   1  -8   3       2002.18       2193.55        59.17 o
   2  -8   3       1508.82       1588.94        40.93 o
   3  -8   3        662.57        711.35        33.20 o
   4  -8   3        174.61        165.46        17.02 o
   5  -8   3          3.17         11.32        12.14 o
   6  -8   3         38.10         16.16        12.29 o
   7  -8   3          8.72         47.11        17.99 o
   8  -8   3          2.13         24.33        20.76 o
  -8  -7   3          0.12          2.73        30.61 o
  -7  -7   3         13.81         23.45        21.00 o
  -6  -7   3          4.36         26.06        11.43 o
  -5  -7   3          1.48         13.95         6.92 o
  -4  -7   3        236.83        264.52        26.79 o
  -3  -7   3         97.91         94.21        27.80 o
  -2  -7   3        224.39        192.66        34.88 o
  -1  -7   3         99.51        145.60        20.07 o
   0  -7   3        155.72        208.87        21.77 o
   1  -7   3       3701.25       4101.79       734.29 o
   2  -7   3       2293.22       2407.59        58.06 o
   3  -7   3       1016.67       1024.61        56.53 o
   4  -7   3         21.15         13.06         8.50 o
   5  -7   3        194.52        167.15        16.83 o
   6  -7   3         44.84         34.35        16.98 o
   7  -7   3          5.73         16.51        11.50 o
   8  -7   3          7.10          6.94        12.26 o
   9  -7   3          0.47         18.65        14.99 o
  -8  -6   3         33.61         13.49        15.28 o
  -7  -6   3        151.10        187.95        24.06 o
  -6  -6   3         33.63         43.74        11.71 o
  -5  -6   3       1003.99        944.82        42.69 o
  -4  -6   3        859.95        799.27        39.83 o
  -3  -6   3        893.89        869.46        37.35 o
  -2  -6   3        464.93        487.94        27.95 o
  -1  -6   3        129.90        154.68        29.36 o
   0  -6   3         57.96         63.33        10.83 o
   1  -6   3         76.56         79.19        12.94 o
   2  -6   3        875.27        896.56        37.33 o
   3  -6   3        151.25        137.72        13.04 o
   4  -6   3        155.09        154.68        12.50 o
   5  -6   3         47.56         26.32         7.62 o
   6  -6   3        228.92        164.96        24.68 o
   7  -6   3        153.00        127.81        19.55 o
   8  -6   3         40.91         52.26        16.85 o
   9  -6   3          7.30         57.74        19.83 o
  -9  -5   3         41.80         54.50        15.61 o
  -8  -5   3         19.50         11.47         9.82 o
  -7  -5   3        294.87        287.72        26.31 o
  -6  -5   3        566.85        568.65        30.21 o
  -5  -5   3         86.07         76.73        12.69 o
  -4  -5   3        365.52        366.73        20.63 o
  -3  -5   3        515.29        564.51        29.34 o
  -2  -5   3        327.40        383.01        24.75 o
  -1  -5   3        215.32        204.39        19.22 o
   0  -5   3        489.83        451.46        19.93 o
   1  -5   3          8.60          9.15         6.73 o
   2  -5   3        567.17        606.74        22.37 o
   3  -5   3        419.57        546.60        61.16 o
   4  -5   3         71.19         57.72        15.59 o
   5  -5   3        278.27        218.84        12.51 o
   6  -5   3        165.33        163.06        20.94 o
   7  -5   3          5.44         21.62        11.59 o
   8  -5   3         37.75         73.33        18.64 o
   9  -5   3         10.46          8.71        11.61 o
  10  -5   3         34.11          7.49        11.06 o
  -9  -4   3          2.95          0.46         7.33 o
  -8  -4   3        234.43        202.33        20.41 o
  -7  -4   3        112.18        104.19        14.32 o
  -6  -4   3        495.57        478.02        31.90 o
  -5  -4   3       1131.00       1256.68        45.69 o
  -4  -4   3       2418.11       2468.66       116.85 o
  -3  -4   3        705.81        728.78        29.44 o
  -2  -4   3          7.67          9.71         4.64 o
  -1  -4   3       3028.60       2954.79        61.20 o
   0  -4   3        204.11        183.85        11.84 o
   2  -4   3        200.95        143.72        11.10 o
   3  -4   3        261.80        288.65        10.71 o
   4  -4   3         84.27         84.34         5.69 o
   5  -4   3        123.87        107.31         7.01 o
   6  -4   3        114.00        151.22        17.85 o
   7  -4   3        143.21        169.27        22.31 o
   8  -4   3         46.11         53.43        15.75 o
   9  -4   3          9.94         26.34        19.65 o
  10  -4   3        289.24        374.01        35.56 o
  -9  -3   3        171.63        191.08        21.87 o
  -8  -3   3         97.26        104.49        20.61 o
  -7  -3   3        779.10        891.49        39.53 o
  -6  -3   3        104.77        106.44        13.70 o
  -5  -3   3        780.63        703.77        31.17 o
  -4  -3   3       1132.11       1105.27        49.30 o
  -3  -3   3         64.92         88.36        21.32 o
  -2  -3   3        530.02        417.23        19.84 o
  -1  -3   3       2854.72       3344.69        66.68 o
   0  -3   3        972.32       1133.93        24.33 o
   1  -3   3        223.60        258.70        17.70 o
   2  -3   3        706.08        904.03        20.62 o
   3  -3   3        448.81        528.14        10.85 o
   4  -3   3          9.63          9.99         2.87 o
   5  -3   3       1113.71       1085.46        41.58 o
   6  -3   3        200.97        194.55        19.20 o
   7  -3   3          6.78         39.61        15.74 o
   8  -3   3         36.11         22.73        15.75 o
   9  -3   3         53.91         73.35        18.14 o
  10  -3   3        120.21        163.26        28.93 o
  -9  -2   3        228.76        198.08        14.94 o
  -8  -2   3        334.02        295.36        28.37 o
  -7  -2   3       1434.13       1523.20        45.08 o
  -6  -2   3       1470.22       1459.70        39.85 o
  -5  -2   3        284.16        268.89        19.03 o
  -4  -2   3       1008.19        995.33        41.96 o
  -3  -2   3        290.30        364.31        16.13 o
  -2  -2   3         92.75         93.95        12.44 o
  -1  -2   3         76.59         87.86         8.21 o
   0  -2   3        100.85         79.88         5.83 o
   1  -2   3        106.38        120.40         6.20 o
   2  -2   3        466.41        552.75        10.76 o
   3  -2   3        422.21        447.92         8.38 o
   4  -2   3       1909.28       1938.55        41.13 o
   5  -2   3        777.72        682.03        30.63 o
   6  -2   3       1531.39       1721.14        83.70 o
   7  -2   3        417.47        394.09        24.03 o
   8  -2   3        239.37        322.94        29.12 o
   9  -2   3        254.78        247.21        24.08 o
  10  -2   3          1.43         14.27        12.00 o
  11  -2   3        125.96        105.39        22.12 o
  -9  -1   3        181.16        176.54        21.44 o
  -8  -1   3        208.49        212.85        15.07 o
  -7  -1   3        701.15        640.32        42.93 o
  -6  -1   3       1247.37       1241.90        37.85 o
  -5  -1   3       1439.32       1465.60        37.13 o
  -4  -1   3         34.92         37.47         5.89 o
  -3  -1   3          8.90          5.59         3.20 o
  -2  -1   3        352.64        397.27         9.83 o
  -1  -1   3        291.80        256.10         6.92 o
   0  -1   3          0.20          5.40         2.68 o
   1  -1   3        560.70        544.78        13.10 o
   2  -1   3       1889.11       2096.80        46.03 o
   3  -1   3        183.60        123.36         5.38 o
   4  -1   3       1145.89        933.39        30.31 o
   5  -1   3       1225.40       1204.26        39.06 o
   6  -1   3       2854.01       2941.30        78.96 o
   7  -1   3        459.38        474.33        26.27 o
   8  -1   3        340.15        357.06        27.68 o
   9  -1   3        391.42        394.04        28.18 o
  10  -1   3         30.44         56.58        20.89 o
  11  -1   3         31.28          7.96        11.68 o
  -9   0   3        105.87         97.95        17.45 o
  -8   0   3         98.28         82.70        23.72 o
  -7   0   3        821.68        879.50        24.19 o
  -6   0   3       1192.38       1183.86        30.64 o
  -5   0   3        876.62        891.59        51.73 o
  -4   0   3        542.09        615.07        17.52 o
  -3   0   3       1204.64       1105.75        19.77 o
  -2   0   3        677.95        640.16        12.88 o
  -1   0   3        182.65        166.95         5.61 o
   0   0   3       4253.76       4313.55        21.97 o
   1   0   3          7.68          8.07         3.30 o
   2   0   3         62.58         61.99         3.77 o
   3   0   3       2344.50       2277.48        35.92 o
   4   0   3       2512.83       2699.12        24.23 o
   5   0   3       2606.76       2579.67        18.00 o
   6   0   3        362.19        358.32        24.39 o
   7   0   3        580.25        657.71        34.18 o
   8   0   3       1915.80       2110.84        57.55 o
   9   0   3        173.50        159.73        18.95 o
  10   0   3         99.94         80.40        19.12 o
  11   0   3         43.99         53.87        21.60 o
  -8   1   3         86.92        101.16        13.54 o
  -7   1   3        557.02        609.24        32.74 o
  -6   1   3        936.72        932.12        33.22 o
  -5   1   3        178.20        209.08         8.90 o
  -4   1   3        766.32        773.00        18.91 o
  -3   1   3         22.84         25.01         3.46 o
  -2   1   3        636.56        588.55         8.62 o
  -1   1   3        150.03        124.76         5.05 o
   0   1   3       1988.11       2078.70        14.05 o
   1   1   3         68.90        104.97         5.85 o
   2   1   3        163.10        149.87         8.35 o
   3   1   3       4047.94       4541.33        68.52 o
   4   1   3       2111.74       2199.48        63.27 o
   5   1   3        976.21        903.95        16.16 o
   6   1   3        225.98        250.19         8.38 o
   7   1   3       2729.57       2942.04        56.28 o
   8   1   3        448.24        515.66        31.82 o
   9   1   3        103.99        123.50        21.10 o
  10   1   3         21.32         30.68        13.11 o
  11   1   3         85.33         93.76        21.43 o
  -8   2   3         62.19         58.44        13.13 o
  -7   2   3        324.59        317.58        12.79 o
  -6   2   3        482.16        484.19        35.40 o
  -5   2   3        129.18        112.20        10.93 o
  -4   2   3        686.63        716.97        11.38 o
  -3   2   3        247.26        177.01         6.29 o
  -2   2   3          1.22          9.96         4.83 o
  -1   2   3       3740.49       3761.32        20.16 o
   0   2   3      24243.72      24253.04        72.46 o
   1   2   3       5047.63       5599.91        67.49 o
   2   2   3       1371.27       1271.03        14.72 o
   4   2   3       5880.51       6302.58        73.68 o
   5   2   3        530.04        521.07        16.20 o
   6   2   3        362.17        323.17        20.59 o
   7   2   3         21.64         32.61         5.82 o
   8   2   3        154.74        102.11        14.06 o
   9   2   3         25.74         33.67        15.58 o
  10   2   3          8.29         19.80        15.63 o
  11   2   3          0.67         17.45        13.60 o
  -8   3   3        112.31         85.75        13.81 o
  -7   3   3          1.15          0.02         3.06 o
  -6   3   3         13.12         20.34         7.77 o
  -5   3   3        218.13        198.20        12.49 o
  -4   3   3         54.74         36.52         3.31 o
  -3   3   3        577.22        550.23        13.91 o
  -2   3   3       2057.09       1983.82        38.63 o
  -1   3   3        913.60       1006.42        23.93 o
   0   3   3       4343.38       4810.96        35.19 o
   1   3   3        412.06        349.12        13.15 o
   2   3   3       1187.86       1019.87        15.89 o
   3   3   3        903.69        829.06        24.97 o
   5   3   3        799.02        653.85        20.88 o
   6   3   3        237.38        208.42        13.49 o
   7   3   3         80.36         61.79        14.10 o
   8   3   3        109.54        124.76        12.95 o
   9   3   3          1.02          3.80        10.93 o
  10   3   3         12.00         23.35        20.65 o
  11   3   3          3.05          6.46        10.68 o
  -7   4   3         14.69          4.65         3.70 o
  -6   4   3        157.85        168.17        18.60 o
  -5   4   3        100.97         95.25         6.61 o
  -4   4   3       2170.45       2307.84        22.34 o
  -3   4   3        894.84        950.64        13.63 o
  -2   4   3       1928.33       1953.89        27.57 o
  -1   4   3        846.87        800.90        17.09 o
   0   4   3        131.54        176.90         7.86 o
   1   4   3       1001.15        811.63        22.02 o
   2   4   3         32.78         55.36        15.29 o
   3   4   3       1861.63       1710.57        30.85 o
   4   4   3         49.06         78.35        10.44 o
   5   4   3        465.06        469.13        26.49 o
   6   4   3         30.05         38.74        10.34 o
   7   4   3         55.50         39.49        15.57 o
   8   4   3        220.59        277.48        23.17 o
   9   4   3          0.87         22.66        13.46 o
  10   4   3          1.58        -10.48        13.21 o
  11   4   3          1.50         19.28        13.31 o
  -7   5   3         26.40         10.12         6.56 o
  -6   5   3          0.50          6.36        10.32 o
  -5   5   3       1190.02       1363.04        43.59 o
  -4   5   3        142.71        121.84         6.33 o
  -3   5   3        778.55        708.27        24.90 o
  -2   5   3       2698.84       2773.41        29.54 o
  -1   5   3       1535.84       1321.50        19.20 o
   0   5   3         63.31         43.87         6.48 o
   1   5   3        888.63        919.44        53.44 o
   2   5   3       2097.41       2199.37        39.94 o
   3   5   3         36.05         24.11         8.81 o
   4   5   3        681.86        597.30        26.92 o
   5   5   3        234.96        207.13        14.44 o
   6   5   3          6.43         12.26         8.16 o
   7   5   3        431.17        439.49        42.85 o
   8   5   3          0.16         12.54         8.05 o
   9   5   3        276.31        273.71        19.79 o
  10   5   3         14.58         -7.13        14.20 o
  -6   6   3          2.87         25.40         7.24 o
  -5   6   3        647.11        575.17        18.28 o
  -4   6   3        450.94        415.28        12.47 o
  -3   6   3       2579.17       2572.56        38.05 o
  -2   6   3       8872.48       9504.98        55.48 o
  -1   6   3        664.37        770.32        21.12 o
   0   6   3       3334.07       3655.54        70.39 o
   1   6   3        170.46        181.78        17.07 o
   2   6   3        218.18        215.37        20.55 o
   3   6   3         35.75         33.63         9.86 o
   4   6   3        258.57        240.56        21.87 o
   5   6   3        429.15        451.38        28.39 o
   6   6   3          0.50          4.05        17.83 o
   7   6   3         76.95         65.37        12.72 o
   8   6   3        530.76        563.69        27.35 o
   9   6   3         65.34         89.45        15.35 o
  10   6   3         80.58         74.85        21.92 o
  -6   7   3        316.16        348.83        44.89 o
  -5   7   3        555.89        495.39        29.27 o
  -4   7   3        958.99        951.19        29.43 o
  -3   7   3       1004.12        981.87        27.22 o
  -2   7   3        954.47       1184.81        56.45 o
  -1   7   3       1894.47       2139.11        74.27 o
   0   7   3         36.93         52.54         7.27 o
   1   7   3         18.72          9.16         4.96 o
   2   7   3          3.58         16.32         7.06 o
   3   7   3        518.77        511.21        33.34 o
   4   7   3        239.04        236.15        25.70 o
   5   7   3        117.52         89.85        17.57 o
   6   7   3         99.97         99.96        15.26 o
   7   7   3         93.18         83.43        14.54 o
   8   7   3        391.13        463.52        29.48 o
   9   7   3         54.83         32.03        12.12 o
  10   7   3        167.66        210.12        36.91 o
  -6   8   3        219.23        171.41        39.06 o
  -5   8   3       1440.43       1455.50        37.41 o
  -4   8   3        599.70        565.03        28.42 o
  -3   8   3        618.57        662.84        32.36 o
  -2   8   3        625.11        575.70        54.42 o
  -1   8   3        646.15        763.62        25.95 o
   0   8   3        220.35        193.32        25.50 o
   1   8   3        436.27        426.69        26.33 o
   2   8   3        265.58        291.79        20.78 o
   3   8   3        230.52        223.99        18.87 o
   4   8   3         19.32         20.56        13.46 o
   5   8   3        870.32        928.04        68.53 o
   6   8   3        155.25        170.90        22.28 o
   7   8   3        592.39        680.56        36.02 o
   8   8   3        250.12        269.19        23.21 o
   9   8   3        234.80        269.59        23.28 o
  -5   9   3        264.71        210.75        40.67 o
  -4   9   3        530.30        568.34        37.97 o
  -3   9   3         33.67         26.52         7.07 o
  -2   9   3         67.30         54.61        14.43 o
  -1   9   3         73.86         65.18        11.95 o
   0   9   3        270.62        204.04        26.57 o
   1   9   3          7.47         14.23         7.90 o
   2   9   3         20.83         20.96         7.46 o
   3   9   3         95.80        122.61        25.29 o
   4   9   3          4.38          2.94         8.52 o
   5   9   3          5.37          5.97        12.26 o
   6   9   3        281.75        251.78        28.26 o
   7   9   3        425.17        429.67        35.91 o
   8   9   3        102.18         68.19        16.56 o
   9   9   3         90.60        128.95        38.41 o
  -5  10   3        356.32        298.57        38.45 o
  -4  10   3        630.17        745.54        72.51 o
  -3  10   3        710.79        608.99        35.38 o
  -2  10   3        186.94        210.15        24.32 o
  -1  10   3         75.32         68.92        26.91 o
   0  10   3         86.83         89.37        13.13 o
   1  10   3         46.50         42.33        13.95 o
   2  10   3         20.04         44.53        13.30 o
   3  10   3         17.61         10.13         6.64 o
   4  10   3        183.06        255.02        50.21 o
   5  10   3         19.78          7.90        21.65 o
   6  10   3        275.62        278.59        33.36 o
   7  10   3        166.58        166.39        31.27 o
   8  10   3         80.05         91.13        22.35 o
  -4  11   3         23.08         17.64         5.65 o
  -3  11   3         62.89         65.31        16.63 o
  -2  11   3          0.40          8.33        25.45 o
  -1  11   3        744.89        759.58        30.39 o
   0  11   3        100.38        132.57        23.66 o
   1  11   3         19.39         22.50         9.26 o
   2  11   3         23.16         10.76         9.49 o
   3  11   3         84.10        113.32        20.38 o
   4  11   3          1.46         11.64        10.14 o
   5  11   3        174.33        241.63        31.48 o
   6  11   3        138.51        155.72        23.30 o
   7  11   3        262.91        269.45        31.94 o
  -4  12   3        103.29         89.01        18.78 o
  -3  12   3          0.24          3.06        11.91 o
  -2  12   3         15.97          5.43         6.41 o
  -1  12   3          0.27          2.22         9.22 o
   0  12   3        118.98        112.53        18.93 o
   1  12   3        174.54        203.01        45.27 o
   2  12   3        119.17        105.84        21.14 o
   3  12   3        110.14        106.77        17.52 o
   4  12   3        194.64        223.07        28.57 o
   5  12   3        123.95        126.62        23.70 o
   6  12   3         44.07         35.62        16.97 o
  -3  13   3          0.12          9.45         8.31 o
  -2  13   3          2.15          7.91        25.80 o
  -1  13   3         17.46         19.71         9.00 o
   0  13   3         48.19         40.33        11.69 o
   1  13   3          4.13         27.53        17.28 o
   2  13   3          7.67         19.44        12.34 o
   3  13   3         44.99         48.99        11.06 o
   4  13   3         95.34        101.61        23.84 o
  -2  14   3          1.28         23.50        11.41 o
  -1  14   3         44.13         61.55        27.77 o
   0  14   3        198.27        171.36        29.30 o
   1  14   3        238.16        281.31        62.86 o
   2  14   3         47.68         28.49        13.21 o
  -1 -11   4         14.97         21.87        12.76 o
   0 -11   4          1.61         11.40        12.89 o
   1 -11   4        376.44        458.17        92.69 o
   2 -11   4        663.36        568.03        62.49 o
  -3 -10   4         80.22         79.24        18.28 o
  -2 -10   4        137.95        180.59        32.63 o
  -1 -10   4        126.23        101.09        17.54 o
   0 -10   4        147.02        156.60        29.51 o
   1 -10   4        271.23        234.11        30.43 o
   2 -10   4        251.25        242.40        33.06 o
   3 -10   4        360.08        315.55        30.21 o
   5 -10   4          0.70         24.05        18.28 o
  -5  -9   4          8.51         15.35        19.06 o
  -4  -9   4         69.00         55.22        12.94 o
  -3  -9   4        136.43         94.37        30.56 o
  -2  -9   4        197.56        212.50        25.50 o
  -1  -9   4         17.15         48.60        17.75 o
   0  -9   4        127.85        159.55        24.74 o
   1  -9   4        205.59        159.89        19.85 o
   2  -9   4        309.34        316.03        24.22 o
   3  -9   4        195.35        157.43        18.52 o
   4  -9   4        135.74        127.09        25.17 o
   5  -9   4         29.40         18.45        15.52 o
   6  -9   4         10.64         22.93        19.94 o
  -6  -8   4         77.46         75.52        17.32 o
  -5  -8   4        139.86        163.92        35.11 o
  -4  -8   4        401.51        401.78        38.68 o
  -3  -8   4        494.53        483.52        36.18 o
  -2  -8   4        401.26        395.33        34.51 o
  -1  -8   4        470.59        431.94        35.34 o
   0  -8   4        210.39        180.10        55.15 o
   1  -8   4          1.31          5.29         8.81 o
   2  -8   4         26.43         17.21        10.74 o
   3  -8   4        280.45        300.46        23.70 o
   4  -8   4          0.77         12.97         8.64 o
   5  -8   4          2.44         20.24        16.21 o
   6  -8   4        131.82        187.45        32.07 o
   7  -8   4         76.27         89.40        21.70 o
  -7  -7   4        317.20        332.42        41.66 o
  -6  -7   4        270.86        270.12        50.38 o
  -5  -7   4        706.35        816.91        65.93 o
  -4  -7   4        226.07        212.89        23.37 o
  -3  -7   4        501.47        438.60        37.04 o
  -2  -7   4         73.46         82.93        13.85 o
  -1  -7   4        258.86        278.25        26.30 o
   0  -7   4        396.19        417.19        31.41 o
   1  -7   4        117.03        114.35        15.50 o
   2  -7   4         32.54         51.49        16.61 o
   3  -7   4          1.17          6.84         7.88 o
   4  -7   4        120.53        155.37        17.52 o
   5  -7   4        228.37        328.22        35.01 o
   6  -7   4        234.51        225.06        27.84 o
   7  -7   4         53.06         35.31        15.18 o
   8  -7   4          1.11         11.25        12.53 o
  -8  -6   4         58.33         70.40        18.43 o
  -7  -6   4        108.50        133.29        21.39 o
  -6  -6   4        697.78        679.80        41.05 o
  -5  -6   4        608.49        636.16        40.02 o
  -4  -6   4        684.58        700.32        36.13 o
  -3  -6   4        164.62        168.43        22.36 o
  -2  -6   4         71.64         55.09        18.43 o
  -1  -6   4          7.76          4.93        17.60 o
   0  -6   4        152.08        163.32        15.25 o
   1  -6   4        202.98        229.75        16.50 o
   2  -6   4        970.02       1043.78        35.74 o
   3  -6   4        813.31        885.11        29.39 o
   4  -6   4          7.25         15.22        10.65 o
   5  -6   4        457.50        456.91        19.79 o
   6  -6   4        396.12        415.58        34.05 o
   7  -6   4        134.10        178.69        25.04 o
   8  -6   4         11.79          8.60        12.63 o
   9  -6   4         25.08         17.03        14.15 o
  -8  -5   4         37.59         21.93        16.19 o
  -7  -5   4        184.61        170.08        21.81 o
  -6  -5   4        746.10        779.27        34.56 o
  -5  -5   4        101.94        102.42        17.26 o
  -4  -5   4        383.97        360.89        26.98 o
  -3  -5   4         11.95         13.20         8.10 o
  -2  -5   4          1.04          9.20        13.02 o
  -1  -5   4         97.74        144.54        30.43 o
   0  -5   4        137.93        104.40        12.77 o
   1  -5   4         35.59         17.12         7.20 o
   2  -5   4        163.21        171.52        18.04 o
   3  -5   4        299.28        264.04        18.87 o
   4  -5   4         67.50         85.83        19.29 o
   5  -5   4        104.10        102.84        10.34 o
   6  -5   4        239.39        291.87        32.57 o
   7  -5   4        352.37        376.42        30.70 o
   8  -5   4        250.41        268.97        29.27 o
   9  -5   4         34.09         24.77        13.84 o
  -9  -4   4        275.58        341.63        45.23 o
  -8  -4   4         68.82         65.67        14.30 o
  -7  -4   4        563.65        616.47        31.98 o
  -6  -4   4        313.41        244.58        24.81 o
  -5  -4   4       1481.47       1506.41        41.17 o
  -4  -4   4        801.05        844.03        33.18 o
  -3  -4   4        147.53        138.60        16.51 o
  -2  -4   4         30.26         36.43        12.79 o
  -1  -4   4        275.78        253.83        24.52 o
   0  -4   4        180.45        116.88        10.74 o
   1  -4   4         10.02         16.15         7.38 o
   2  -4   4         26.02         32.16         8.72 o
   3  -4   4        113.65         97.08        10.99 o
   4  -4   4        211.73        150.77         8.53 o
   5  -4   4        682.19        682.91        30.08 o
   6  -4   4        667.81        700.16        36.86 o
   7  -4   4        110.75        146.91        23.97 o
   8  -4   4        528.26        610.38        38.04 o
   9  -4   4        375.90        393.00        34.51 o
  -9  -3   4         76.63         60.54        16.67 o
  -8  -3   4        211.00        175.68        18.15 o
  -7  -3   4        166.85        160.46        20.61 o
  -6  -3   4        479.25        532.21        28.66 o
  -5  -3   4       1632.73       1662.67        42.45 o
  -4  -3   4        765.14        754.64        33.80 o
  -3  -3   4         98.46        122.67        15.51 o
  -2  -3   4         94.37         93.23        22.24 o
  -1  -3   4         12.50         14.14         7.54 o
   0  -3   4        764.05        692.44        42.72 o
   1  -3   4          0.72         33.02        10.87 o
   2  -3   4        207.48        226.93        11.82 o
   3  -3   4         68.82         37.73         4.74 o
   4  -3   4       1244.91       1395.37        29.14 o
   5  -3   4       1094.91       1115.10        29.67 o
   6  -3   4        718.18        836.95        36.87 o
   7  -3   4       1021.00       1014.49        45.94 o
   8  -3   4       1386.59       1504.64       240.53 o
   9  -3   4        386.89        410.09        34.86 o
  10  -3   4        133.45        201.48        28.94 o
  -9  -2   4         45.50         82.33        21.56 o
  -8  -2   4        496.17        465.08        21.47 o
  -7  -2   4        136.67        148.50        19.63 o
  -6  -2   4         91.75         86.56        13.20 o
  -5  -2   4        152.41        158.55        17.45 o
  -4  -2   4        103.22        122.36        15.43 o
  -3  -2   4        101.16         97.08        12.33 o
  -2  -2   4          7.44          5.81         5.80 o
  -1  -2   4         59.52         44.49         7.27 o
   0  -2   4       2466.16       2552.60        40.98 o
   1  -2   4        175.34        165.57        10.17 o
   2  -2   4        549.55        561.01        11.48 o
   3  -2   4       3048.56       3381.53        61.10 o
   4  -2   4       1699.99       1872.13        23.66 o
   5  -2   4       1494.97       1617.12        54.74 o
   6  -2   4        141.63        137.23        19.06 o
   7  -2   4        130.32        151.87        20.86 o
   8  -2   4       1059.77       1252.78        50.40 o
   9  -2   4        336.38        380.20        28.60 o
  10  -2   4         29.38         42.54        17.50 o
  -9  -1   4        212.37        186.86        23.13 o
  -8  -1   4          5.62          8.85         7.70 o
  -7  -1   4        174.24        160.60        16.86 o
  -6  -1   4        549.25        512.68        25.23 o
  -5  -1   4         81.88         71.07         9.75 o
  -4  -1   4          7.51          9.96         6.71 o
  -3  -1   4          8.09         10.86         4.36 o
  -2  -1   4        340.35        317.61        11.05 o
  -1  -1   4       1135.05       1057.39        26.70 o
   0  -1   4       1144.70       1178.58        63.27 o
   1  -1   4          2.24          8.46         3.88 o
   2  -1   4       1819.58       1900.83        27.09 o
   3  -1   4        592.81        522.06        13.00 o
   4  -1   4        479.26        462.55        13.92 o
   5  -1   4       4457.27       4649.61        93.24 o
   6  -1   4        766.94        744.23        47.38 o
   7  -1   4        176.42        138.37        19.32 o
   8  -1   4        180.26        191.91        22.68 o
   9  -1   4         82.36         88.99        16.55 o
  10  -1   4          5.34         12.97        16.94 o
  11  -1   4          5.61         10.53        12.01 o
  -9   0   4         28.74         19.58        14.10 o
  -8   0   4         13.49          9.65        11.97 o
  -7   0   4         62.22         73.17        10.33 o
  -6   0   4        167.22        177.50        15.98 o
  -5   0   4         42.64         31.23        11.40 o
  -4   0   4        300.83        305.90        17.50 o
  -3   0   4         31.08         28.04        10.38 o
  -2   0   4        969.16        880.74        18.22 o
  -1   0   4        738.34        782.55        18.76 o
   0   0   4        728.43        625.97        10.68 o
   1   0   4        210.85        176.81         6.83 o
   2   0   4        778.65        890.43        39.35 o
   3   0   4       1094.88       1139.65        36.25 o
   4   0   4       3213.72       3532.15        47.03 o
   5   0   4       2404.68       2516.71        51.53 o
   6   0   4        338.03        308.73        26.09 o
   7   0   4        121.65        108.25        19.16 o
   8   0   4        173.92        162.48        23.60 o
   9   0   4          4.42          9.56        14.04 o
  10   0   4         81.12         72.91        21.56 o
  11   0   4          3.16          3.94         9.98 o
  -8   1   4          7.93         15.85        12.40 o
  -7   1   4         45.54         38.40         9.39 o
  -6   1   4          1.37          7.14         8.03 o
  -5   1   4        122.17        135.75         8.11 o
  -4   1   4        465.66        550.64        11.67 o
  -3   1   4       2498.08       2209.88        38.56 o
  -2   1   4        381.28        392.60        25.04 o
  -1   1   4       1545.62       1274.94        38.03 o
   0   1   4       2958.28       3183.88        22.63 o
   1   1   4        377.89        376.83         7.58 o
   2   1   4        379.81        371.79        11.60 o
   3   1   4        950.82        963.18        24.80 o
   4   1   4       1266.00       1188.12        29.03 o
   5   1   4        690.23        724.99        14.54 o
   6   1   4       1750.55       1742.11        29.97 o
   7   1   4         15.30         12.55         3.21 o
   8   1   4          0.03         21.71        12.79 o
   9   1   4        136.55        141.05        22.65 o
  10   1   4         39.37         32.06        13.00 o
  11   1   4         12.46         -4.51         8.95 o
  -8   2   4         25.31         14.95         8.01 o
  -7   2   4          1.00          7.46         4.68 o
  -6   2   4          0.80          4.19         1.92 o
  -5   2   4         60.19         62.33         5.16 o
  -4   2   4       2196.54       2089.78        36.06 o
  -3   2   4       1541.07       1515.59        24.87 o
  -2   2   4       2712.91       2591.44        30.82 o
  -1   2   4      12049.36      12343.78        76.76 o
   0   2   4      13274.12      14294.90       104.69 o
   1   2   4       1063.72       1026.23        36.94 o
   2   2   4        713.29        613.94        12.15 o
   3   2   4          4.49         32.77        13.70 o
   4   2   4         96.95         91.13        10.24 o
   5   2   4         66.95         45.63         7.81 o
   6   2   4        124.52        143.69         9.73 o
   7   2   4        280.06        259.39        12.10 o
   8   2   4        107.12        141.50        23.29 o
   9   2   4        398.23        431.38        31.57 o
  10   2   4         32.55         24.58        20.56 o
  11   2   4          2.01         -1.75         9.98 o
  -8   3   4         50.02         53.67        11.46 o
  -7   3   4        202.87        193.75        52.77 o
  -6   3   4        340.38        318.56        12.60 o
  -5   3   4         37.73         43.04         3.89 o
  -4   3   4        793.04        754.94        26.36 o
  -3   3   4       1775.91       1789.88        41.94 o
  -2   3   4       2998.58       2965.68        75.20 o
  -1   3   4       1194.72       1264.61        18.93 o
   0   3   4       7359.47       7428.21        50.60 o
   1   3   4        304.29        206.39         9.47 o
   2   3   4        129.10        106.83         7.85 o
   3   3   4       3996.52       4140.42        42.82 o
   4   3   4        611.79        692.87        15.95 o
   5   3   4        223.89        176.84        11.83 o
   6   3   4          7.05          2.35         7.48 o
   7   3   4          2.36         10.31         9.33 o
   8   3   4        310.84        300.68        24.68 o
   9   3   4         59.26         86.76        19.04 o
  10   3   4        165.27        115.39        22.31 o
  11   3   4         84.24        142.14        26.09 o
  -8   4   4          9.19         20.30         9.02 o
  -7   4   4        102.57        112.30        14.41 o
  -6   4   4          3.14          7.10         7.47 o
  -5   4   4       1551.69       1657.66        76.59 o
  -4   4   4        597.35        590.85        25.05 o
  -3   4   4       3022.32       2941.76        61.03 o
  -2   4   4       1498.32       1652.44        16.38 o
  -1   4   4       3094.18       3061.34       119.77 o
   0   4   4        244.61        220.08        12.69 o
   1   4   4         21.47         16.52         4.54 o
   2   4   4       1822.19       1696.08        34.33 o
   3   4   4          0.54         -0.63         9.31 o
   4   4   4        111.15        102.86        10.33 o
   5   4   4         12.29         11.51         7.81 o
   6   4   4          4.42          5.91         7.46 o
   7   4   4        855.41        819.74        50.92 o
   8   4   4         26.87         39.05        15.88 o
   9   4   4        112.82        192.57        27.23 o
  10   4   4        201.12        266.41        37.84 o
  11   4   4         23.43         19.01        18.46 o
  -7   5   4          5.83         16.73        10.16 o
  -6   5   4        575.82        596.44        24.72 o
  -5   5   4       1364.33       1309.98        41.29 o
  -4   5   4        771.21        721.88        20.26 o
  -3   5   4        386.42        342.35        13.99 o
  -2   5   4       1487.98       1586.58        19.71 o
  -1   5   4        581.26        579.68        13.64 o
   0   5   4       1974.39       1899.22        33.92 o
   1   5   4          5.32          1.39         5.85 o
   2   5   4       1086.95       1022.35        24.85 o
   3   5   4         31.02         39.33         8.67 o
   4   5   4        769.94        838.53        31.82 o
   5   5   4         32.02         45.47        10.51 o
   6   5   4        301.57        264.35        17.91 o
   7   5   4        226.81        223.69        33.67 o
   8   5   4        425.29        422.98        28.85 o
   9   5   4        221.77        247.39        25.51 o
  10   5   4        362.35        387.21        47.97 o
  -7   6   4         81.12         49.70         9.54 o
  -6   6   4       1645.86       1785.67        41.54 o
  -5   6   4        322.10        332.01        19.56 o
  -4   6   4       1727.43       1878.19        50.42 o
  -3   6   4       3292.50       3360.36        37.99 o
  -2   6   4        628.54        592.20        15.13 o
  -1   6   4       1114.49       1188.72        47.33 o
   0   6   4        332.71        297.88        16.25 o
   1   6   4       1072.62       1204.62        28.29 o
   2   6   4          0.76         18.62         6.93 o
   3   6   4        571.43        578.38        25.01 o
   4   6   4        146.11        145.79        17.25 o
   5   6   4         17.79         16.56        12.70 o
   6   6   4        468.30        507.28        23.38 o
   7   6   4       1147.10       1183.82        43.46 o
   8   6   4        813.92        755.39        30.64 o
   9   6   4        237.04        247.63        19.52 o
  10   6   4        310.79        318.96        33.01 o
  -6   7   4         82.54         93.55        14.66 o
  -5   7   4        915.14       1006.33        26.29 o
  -4   7   4        565.25        558.56        25.20 o
  -3   7   4       1892.25       1987.50        31.29 o
  -2   7   4        875.03        926.51        35.07 o
  -1   7   4         77.67         77.71        12.62 o
   0   7   4        794.88        718.06        64.06 o
   1   7   4        928.38        922.64        26.63 o
   2   7   4          7.53         10.04         6.94 o
   3   7   4         46.22         45.46         7.71 o
   4   7   4          5.65          0.58         7.08 o
   5   7   4         67.47         65.96        18.86 o
   6   7   4         32.20         12.78        10.67 o
   7   7   4        889.53        885.97        31.29 o
   8   7   4        207.37        200.44        21.93 o
   9   7   4        278.84        271.13        37.41 o
  10   7   4        302.76        410.82        53.83 o
  -6   8   4         15.97         21.41         7.85 o
  -5   8   4         14.81         11.14         7.52 o
  -4   8   4        423.06        411.07        24.02 o
  -3   8   4        186.24        161.62        31.37 o
  -2   8   4        125.28        154.52        28.05 o
  -1   8   4        437.65        422.95        24.26 o
   0   8   4         16.94         12.80         9.23 o
   1   8   4        660.03        692.57        33.83 o
   2   8   4        497.84        558.79        32.12 o
   3   8   4         19.73         25.93         9.16 o
   4   8   4       1215.29       1198.63        41.77 o
   5   8   4        392.17        349.98        30.73 o
   6   8   4          2.08         -0.04         7.57 o
   7   8   4        133.02        121.54        15.95 o
   8   8   4        409.61        411.69        51.82 o
   9   8   4         84.03         64.73        14.81 o
  -6   9   4         18.68         11.92         5.55 o
  -5   9   4          4.41          3.11         4.90 o
  -4   9   4         78.14         90.74        20.67 o
  -3   9   4          0.92          1.76         6.68 o
  -2   9   4        129.02        113.12        19.15 o
  -1   9   4         73.92         70.36        19.65 o
   0   9   4        216.10        250.99        26.94 o
   1   9   4        136.45        167.20        22.85 o
   2   9   4        144.69        121.99        24.69 o
   3   9   4         30.27         16.60         9.23 o
   4   9   4         86.86         85.50        18.32 o
   5   9   4          6.48         24.43        11.60 o
   6   9   4        240.79        243.95        30.26 o
   7   9   4        319.99        358.69        25.83 o
   8   9   4        127.43        155.12        23.32 o
   9   9   4          0.85         28.76        14.19 o
  -5  10   4         62.02         53.86        12.81 o
  -4  10   4         11.51          4.08         2.68 o
  -3  10   4        411.52        421.51        23.94 o
  -2  10   4         86.80         70.30        13.32 o
  -1  10   4          9.88         22.51        11.05 o
   0  10   4         26.87         42.70        11.53 o
   1  10   4        109.97        113.57        19.71 o
   2  10   4         75.02         54.93        17.11 o
   3  10   4        467.47        598.36        47.83 o
   4  10   4        261.17        217.27        25.70 o
   5  10   4        854.79        884.66        50.28 o
   6  10   4        317.30        367.37        37.33 o
   7  10   4        159.38        142.01        22.60 o
   8  10   4         43.62         22.09        15.98 o
  -5  11   4        108.41         62.22        15.26 o
  -4  11   4          2.23          2.44         5.74 o
  -3  11   4         21.03         43.13         9.71 o
  -2  11   4        435.54        439.82        34.26 o
  -1  11   4        309.43        331.26        35.54 o
   0  11   4         23.15         33.96        10.94 o
   1  11   4        187.46        225.51        28.46 o
   2  11   4        261.41        285.47        37.31 o
   3  11   4          1.71          9.00         8.02 o
   4  11   4        150.74        144.52        22.93 o
   5  11   4        443.13        482.24        44.01 o
   6  11   4        178.79        175.47        27.68 o
   7  11   4        261.28        237.14        41.43 o
  -4  12   4          8.08         16.25        11.30 o
  -3  12   4         91.87         81.22        17.69 o
  -2  12   4         78.29         63.90        13.34 o
  -1  12   4        521.17        501.41        40.35 o
   0  12   4        690.20        798.23        33.25 o
   1  12   4       1034.19       1074.69        41.64 o
   2  12   4        830.39        907.64        48.19 o
   3  12   4         44.73         37.18        14.97 o
   4  12   4         45.54         95.03        23.74 o
   5  12   4        159.10        128.18        40.83 o
   6  12   4        209.63        186.80        28.20 o
  -4  13   4          1.04          0.65         6.27 o
  -3  13   4         24.32         12.48         8.98 o
  -2  13   4         63.86         75.11        15.48 o
  -1  13   4        173.81        226.08        77.28 o
   0  13   4        251.29        317.87        52.43 o
   1  13   4        560.20        589.86        48.14 o
   2  13   4        385.40        338.50        41.70 o
   3  13   4         52.20         57.87        15.52 o
   4  13   4         49.47         34.48        12.55 o
   5  13   4         54.89         26.79        17.03 o
  -2  14   4         33.58         31.97        19.72 o
  -1  14   4         28.97          4.86        18.71 o
   0  14   4        260.33        217.09        32.19 o
   1  14   4        380.46        370.93        52.86 o
   2  14   4        159.48        181.79        70.10 o
   3  14   4         87.05         75.76        26.35 o
  -2 -10   5         61.30         64.36        20.85 o
  -1 -10   5          2.72          6.44         9.34 o
   0 -10   5         69.11         61.36        11.48 o
   1 -10   5         23.81         21.97        14.34 o
   2 -10   5          0.48         20.36        11.41 o
   3 -10   5          2.68         20.93        17.70 o
  -4  -9   5        281.02        212.44        32.80 o
  -3  -9   5        251.40        259.00        31.26 o
  -2  -9   5         97.96        118.10        20.23 o
  -1  -9   5         45.00         39.95        11.43 o
   0  -9   5         29.15         34.21        20.99 o
   1  -9   5          1.87         11.58        20.82 o
   2  -9   5        130.49        123.17        22.50 o
   3  -9   5         10.81         27.87        11.80 o
   4  -9   5          0.68         -3.51        11.65 o
   5  -9   5          1.91         -1.92        15.01 o
  -5  -8   5        240.91        211.67        32.86 o
  -4  -8   5        210.72        134.64        21.87 o
  -3  -8   5        122.55        124.41        16.52 o
  -2  -8   5         38.85         21.36         9.95 o
  -1  -8   5        143.36        145.65        28.15 o
   0  -8   5          4.54         -0.97        10.35 o
   1  -8   5         11.15         24.69        11.32 o
   2  -8   5         51.62         54.71        15.04 o
   3  -8   5        161.06        174.72        20.82 o
   4  -8   5          4.58         -7.10        15.03 o
   5  -8   5         76.45        139.22        26.65 o
   6  -8   5         40.94         18.41        16.68 o
   7  -8   5         66.03         76.00        26.36 o
  -6  -7   5        191.67        207.16        27.39 o
  -5  -7   5        604.43        627.97        80.22 o
  -4  -7   5        626.21        589.26        47.48 o
  -3  -7   5        129.34        101.36        14.87 o
  -2  -7   5        125.62        157.98        20.41 o
  -1  -7   5         20.80         18.75         6.19 o
   0  -7   5          4.53         14.07         8.44 o
   1  -7   5          1.03         -3.62         9.27 o
   2  -7   5          5.94          5.68        11.73 o
   3  -7   5          0.79          4.62         7.73 o
   4  -7   5          6.66          8.73         8.73 o
   5  -7   5        146.18        149.70        27.30 o
   6  -7   5        192.77        214.25        26.09 o
   7  -7   5        137.37        174.65        33.41 o
   8  -7   5        157.44        164.00        30.17 o
  -7  -6   5        130.96        165.63        43.13 o
  -6  -6   5        251.12        304.44        31.23 o
  -5  -6   5        234.63        223.39        24.29 o
  -4  -6   5        250.33        277.79        31.01 o
  -3  -6   5         61.36         71.99        24.81 o
  -2  -6   5          2.32          8.63         7.41 o
  -1  -6   5        156.79        203.17        24.66 o
   0  -6   5        265.35        237.90        25.22 o
   1  -6   5        187.39        191.96        22.79 o
   2  -6   5        391.60        449.69        22.45 o
   3  -6   5        131.42        139.55        16.31 o
   4  -6   5        789.56        931.41        87.98 o
   5  -6   5        519.78        502.13        37.74 o
   6  -6   5        372.13        481.89        36.75 o
   7  -6   5        136.76        128.68        39.85 o
   8  -6   5        292.61        260.46        30.61 o
  -8  -5   5         23.77         35.61        26.55 o
  -7  -5   5        227.24        225.70        30.47 o
  -6  -5   5        100.08        123.58        17.03 o
  -5  -5   5        299.34        314.73        28.55 o
  -4  -5   5         33.71         25.74        18.23 o
  -3  -5   5        106.61        108.12        14.42 o
  -2  -5   5         37.94         31.89         9.82 o
  -1  -5   5        175.70        170.82        35.32 o
   0  -5   5          1.61         -3.27         7.67 o
   1  -5   5         42.33         52.66         9.09 o
   2  -5   5         91.36        126.06        12.82 o
   3  -5   5         47.13         63.00        25.45 o
   4  -5   5         27.99         38.32        11.17 o
   5  -5   5       1016.98       1132.83       106.62 o
   6  -5   5        880.54        803.84        42.18 o
   7  -5   5        135.23         99.99        19.26 o
   8  -5   5        375.27        368.25        37.33 o
   9  -5   5        206.93        284.01        34.22 o
  -8  -4   5        113.09         96.71        15.33 o
  -7  -4   5         27.15         36.14        12.21 o
  -6  -4   5         23.55         37.47        10.65 o
  -5  -4   5        161.60        175.00        24.25 o
  -4  -4   5        129.55        127.40        17.23 o
  -3  -4   5        127.65        114.84        13.49 o
  -2  -4   5         28.23         27.33        14.42 o
  -1  -4   5        301.41        285.87        28.21 o
   0  -4   5       1016.11       1064.51        30.87 o
   1  -4   5        317.77        309.08        17.51 o
   2  -4   5         12.37         21.82         9.22 o
   3  -4   5         99.45        121.14        13.20 o
   4  -4   5        251.95        283.99        15.07 o
   5  -4   5       1283.29       1411.59        26.86 o
   6  -4   5        153.72        137.20        21.35 o
   7  -4   5         41.53        111.09        23.63 o
   8  -4   5        198.99        272.21        30.64 o
   9  -4   5         46.61         17.55        13.75 o
  10  -4   5         30.20         11.54        11.22 o
  -9  -3   5         11.80          1.68        10.01 o
  -8  -3   5         87.61         75.17        19.50 o
  -7  -3   5          3.66          3.24        12.82 o
  -6  -3   5        516.44        514.15        28.42 o
  -5  -3   5        733.55        697.74        30.81 o
  -4  -3   5        660.34        656.74        38.57 o
  -3  -3   5         33.19         25.71         8.09 o
  -2  -3   5        137.77        150.45        15.96 o
  -1  -3   5        105.24         89.83        20.18 o
   0  -3   5       1417.86       1588.17        34.22 o
   1  -3   5        227.79        312.39        15.40 o
   2  -3   5        433.59        466.74        18.08 o
   3  -3   5        970.86       1051.70        27.88 o
   4  -3   5        956.62        940.83        27.37 o
   5  -3   5        970.49        952.98        26.31 o
   6  -3   5        969.25       1094.59        43.07 o
   7  -3   5        554.14        552.87        35.51 o
   8  -3   5          1.05          4.69        12.03 o
   9  -3   5         10.14         -1.65        12.12 o
  10  -3   5         14.41         21.19        18.08 o
  -9  -2   5         61.69         44.62        18.46 o
  -8  -2   5          4.96         -3.93        10.11 o
  -7  -2   5         59.93         42.78        19.70 o
  -6  -2   5         19.26         18.09         6.21 o
  -5  -2   5         12.15         19.77         9.60 o
  -4  -2   5        342.58        361.26        22.61 o
  -3  -2   5        652.57        581.05        26.52 o
  -2  -2   5         58.67         98.53        13.67 o
  -1  -2   5       2179.72       2141.53        40.45 o
   0  -2   5       2473.15       2973.38        76.47 o
   1  -2   5        121.39        107.98        10.26 o
   2  -2   5        684.79        592.64        17.18 o
   3  -2   5        516.93        546.27        13.05 o
   4  -2   5       1160.98       1212.35        22.23 o
   5  -2   5        503.70        553.68        27.69 o
   6  -2   5        817.26        848.94        37.46 o
   7  -2   5        171.90        201.52        22.26 o
   8  -2   5          0.18         -0.11        11.47 o
   9  -2   5        120.15        108.28        22.39 o
  10  -2   5         85.72        152.19        26.62 o
  -9  -1   5         68.39         70.48        21.77 o
  -8  -1   5          0.36          9.37        11.32 o
  -7  -1   5         75.38         60.62        13.30 o
  -6  -1   5        454.23        452.18        24.85 o
  -5  -1   5          5.38          6.05         4.18 o
  -4  -1   5       1021.61       1049.69        42.60 o
  -3  -1   5       1532.96       1541.61        36.77 o
  -2  -1   5        798.89        705.99        23.29 o
  -1  -1   5       1919.75       1836.46        31.62 o
   0  -1   5       1630.48       1703.19        29.88 o
   1  -1   5       1864.49       1862.70        31.09 o
   2  -1   5       1045.24       1167.00        23.17 o
   3  -1   5         34.99         52.02         5.21 o
   4  -1   5         72.42         61.19         5.49 o
   5  -1   5        234.06        208.54        12.36 o
   6  -1   5         36.73         54.81        18.00 o
   7  -1   5          8.27         13.75        10.35 o
   8  -1   5         63.97         46.61        19.20 o
   9  -1   5        124.85        153.78        26.00 o
  10  -1   5        125.04         98.68        17.89 o
  -9   0   5         26.74          6.42         9.73 o
  -8   0   5          4.13          7.73        10.88 o
  -7   0   5         42.42         44.71         9.15 o
  -6   0   5        154.01        135.99        21.64 o
  -5   0   5         76.80         54.95        11.13 o
  -4   0   5        343.51        332.37        16.80 o
  -3   0   5       2217.11       2374.71        80.53 o
  -2   0   5       1243.88       1396.59        32.73 o
  -1   0   5       3419.33       3462.77        69.87 o
   0   0   5        889.14        892.38        42.66 o
   1   0   5       1224.64       1301.64        30.98 o
   2   0   5        210.56        165.69         8.01 o
   3   0   5       1495.93       1546.32        31.71 o
   4   0   5         28.50         35.73         4.34 o
   5   0   5        134.56        119.65         5.53 o
   6   0   5        123.67        136.46        17.79 o
   7   0   5        927.53        878.60        37.21 o
   8   0   5        150.66        134.48        23.96 o
   9   0   5        266.50        270.30        25.68 o
  10   0   5        109.29         68.13        21.38 o
  11   0   5         32.50         28.91        14.69 o
  -9   1   5         61.10         64.56        15.34 o
  -8   1   5         55.43         45.84        14.14 o
  -7   1   5          8.90          0.79         3.58 o
  -6   1   5          6.45          2.87         3.69 o
  -5   1   5        173.81        147.85        15.48 o
  -4   1   5        297.22        334.22        11.78 o
  -3   1   5        972.27       1021.93        18.95 o
  -2   1   5       4161.29       4030.91        47.12 o
  -1   1   5       1352.67       1231.60        22.93 o
   0   1   5       2513.09       2394.68        32.84 o
   1   1   5          6.75         29.64         4.75 o
   2   1   5        639.74        658.08        14.34 o
   3   1   5        374.33        413.07        13.18 o
   4   1   5        101.16         90.73        14.82 o
   5   1   5         15.48          8.71         4.48 o
   6   1   5        223.12        196.08        10.37 o
   7   1   5         59.24         78.39        30.82 o
   8   1   5         23.22          2.32        10.81 o
   9   1   5        353.41        323.78        27.33 o
  10   1   5        165.09        179.68        24.63 o
  11   1   5         54.57        111.60        24.43 o
  -8   2   5          2.53          9.98        13.58 o
  -7   2   5         32.06         27.40        11.81 o
  -6   2   5        320.59        356.14        12.46 o
  -5   2   5        844.69        924.22        24.86 o
  -4   2   5       2953.87       3070.61        29.98 o
  -3   2   5       1811.37       1817.46        25.34 o
  -2   2   5       2886.81       2521.75        24.15 o
  -1   2   5       1355.79       1493.09        27.13 o
   0   2   5       5784.22       5871.73        82.91 o
   1   2   5        449.38        473.81        11.72 o
   2   2   5          5.74          5.53         5.42 o
   3   2   5       1106.12       1119.61        27.63 o
   4   2   5         43.71         26.87         5.03 o
   5   2   5        197.36        173.55        15.22 o
   6   2   5        405.20        360.05        28.28 o
   7   2   5          9.55         12.15         9.69 o
   8   2   5       1472.48       1578.11        53.21 o
   9   2   5        214.33        236.34        36.20 o
  10   2   5        172.32        164.64        26.02 o
  11   2   5        171.15        126.46        24.92 o
  -8   3   5        212.23        220.11        30.52 o
  -7   3   5        342.25        377.97        25.84 o
  -6   3   5        119.08        121.02        14.82 o
  -5   3   5        557.45        508.69        33.84 o
  -4   3   5        591.84        555.08        25.37 o
  -3   3   5       4112.91       4018.39        60.30 o
  -2   3   5         77.48        104.76        13.05 o
  -1   3   5      13246.15      14333.60       115.29 o
   0   3   5        985.84       1107.48        22.77 o
   1   3   5        805.02        887.92        18.37 o
   2   3   5        226.54        228.25        14.85 o
   3   3   5        168.90        164.46        11.26 o
   4   3   5         18.18         17.30         5.97 o
   5   3   5         90.44         78.26        10.49 o
   6   3   5         56.79         43.32         9.39 o
   7   3   5       1034.50       1061.35        63.54 o
   8   3   5        499.29        448.98        56.49 o
   9   3   5        436.78        461.75        33.85 o
  10   3   5        338.06        341.86        31.92 o
  11   3   5        386.43        485.64        58.16 o
  -8   4   5        466.76        483.72        26.93 o
  -7   4   5        254.18        268.76        19.54 o
  -6   4   5        577.70        582.32        28.49 o
  -5   4   5        214.87        234.40        19.58 o
  -4   4   5        511.89        528.38        26.93 o
  -3   4   5       1416.39       1438.70        36.56 o
  -2   4   5       1262.21       1355.16        43.38 o
  -1   4   5          2.60          3.15         1.62 o
   0   4   5        448.56        446.24        14.54 o
   1   4   5        126.80        137.99        11.52 o
   2   4   5         96.37         90.53        10.40 o
   3   4   5        377.66        322.95        17.87 o
   4   4   5        204.40        182.26        12.37 o
   5   4   5        940.28        981.69        38.57 o
   6   4   5         56.82         40.47        10.46 o
   7   4   5        229.86        245.07        16.04 o
   8   4   5        228.30        311.78        31.59 o
   9   4   5        478.23        434.11        33.29 o
  10   4   5        297.58        307.24        39.89 o
  11   4   5         82.30        114.43        28.36 o
  -7   5   5          6.84          5.66         6.53 o
  -6   5   5        434.30        542.77        27.05 o
  -5   5   5         14.56          0.62         7.97 o
  -4   5   5        493.93        494.41        25.50 o
  -3   5   5        375.24        348.92        28.67 o
  -2   5   5        767.60        749.90        12.34 o
  -1   5   5         56.38         71.18         7.49 o
   0   5   5        136.49        173.50         9.41 o
   1   5   5         68.68         57.07         8.75 o
   2   5   5       1916.31       1954.71        88.23 o
   3   5   5        477.38        421.90        18.56 o
   4   5   5        527.04        437.95        18.01 o
   5   5   5         19.60          6.18         8.39 o
   6   5   5         84.98         94.98        15.90 o
   7   5   5        108.05        137.32        24.00 o
   8   5   5        160.65        191.53        17.44 o
   9   5   5        212.88        236.99        27.10 o
  10   5   5        203.14        234.71        35.07 o
  -7   6   5       1255.83       1453.67       230.35 o
  -6   6   5        151.49        129.55        30.26 o
  -5   6   5         16.21         21.71        12.20 o
  -4   6   5         14.13         20.91         8.28 o
  -3   6   5        776.81        804.17        14.23 o
  -2   6   5          0.46          5.22         3.06 o
  -1   6   5        179.64        258.61        12.73 o
   0   6   5        417.21        481.89        17.64 o
   1   6   5         56.88         90.94        14.82 o
   2   6   5        125.28        144.35        18.48 o
   3   6   5        653.10        607.41        28.36 o
   4   6   5        111.73         79.31        13.13 o
   5   6   5        313.55        290.64        26.51 o
   6   6   5        287.31        337.81        33.39 o
   7   6   5        725.24        774.53        28.29 o
   8   6   5        296.14        316.93        21.50 o
   9   6   5        290.90        277.37        31.92 o
  10   6   5          4.12         -1.46        12.52 o
  -7   7   5        245.30        255.91        18.92 o
  -6   7   5        454.16        445.60        24.86 o
  -5   7   5        112.33         79.45        16.42 o
  -4   7   5          0.33          0.62         7.82 o
  -3   7   5        927.99       1036.59        30.16 o
  -2   7   5        108.73         88.67         8.36 o
  -1   7   5       1328.09       1515.54        44.23 o
   0   7   5        219.12        217.82        22.31 o
   1   7   5        856.07        838.04        34.26 o
   2   7   5        333.66        236.44        14.67 o
   3   7   5        434.75        385.54        25.14 o
   4   7   5        219.86        206.07        22.45 o
   5   7   5        442.92        521.76        50.66 o
   6   7   5        787.60        822.84        30.34 o
   7   7   5        368.95        420.93        24.29 o
   8   7   5        373.03        373.65        32.51 o
   9   7   5         29.76         24.11        19.74 o
  10   7   5          1.09         -1.35        12.84 o
  -6   8   5          1.16          4.45         9.27 o
  -5   8   5        207.38        186.30        40.79 o
  -4   8   5         97.48         94.53        11.77 o
  -3   8   5         40.56         28.16         4.85 o
  -2   8   5         10.31          7.27         3.59 o
  -1   8   5          1.60          7.72         5.23 o
   0   8   5        847.04        800.84        26.94 o
   1   8   5       1583.41       1545.41        43.93 o
   2   8   5        328.63        315.83        22.76 o
   3   8   5        293.50        321.19        30.26 o
   4   8   5       1208.07       1275.74        36.76 o
   5   8   5        183.08        200.27        20.32 o
   6   8   5        232.65        235.37        20.05 o
   7   8   5        573.24        510.23        53.92 o
   8   8   5        217.59        256.74        27.88 o
   9   8   5         28.52          7.50         9.09 o
  -6   9   5         15.23          0.44         6.18 o
  -5   9   5         28.53         23.34        11.78 o
  -4   9   5         72.19         84.39        14.87 o
  -3   9   5         68.70         74.58        11.88 o
  -2   9   5        201.38        202.31        37.52 o
  -1   9   5        210.38        196.48        26.56 o
   0   9   5        295.22        283.79        44.90 o
   1   9   5        896.79        983.58        35.13 o
   2   9   5       1505.75       1692.03        50.52 o
   3   9   5        501.33        512.64        35.47 o
   4   9   5         26.43         23.61        10.40 o
   5   9   5          3.54         -5.50         8.73 o
   6   9   5         60.95         34.94        14.24 o
   7   9   5        369.29        336.77        31.11 o
   8   9   5         54.65         64.79        14.24 o
   9   9   5          8.25         35.63        18.70 o
  -5  10   5         29.71         15.63        15.70 o
  -4  10   5          8.81         20.32        11.50 o
  -3  10   5          3.71         12.23         7.87 o
  -2  10   5         48.01         59.53        12.25 o
  -1  10   5        302.45        263.31        27.22 o
   0  10   5        595.38        678.68        29.69 o
   1  10   5       1113.77       1242.73        51.06 o
   2  10   5       1837.90       2058.32        47.19 o
   3  10   5        266.82        248.48        26.71 o
   4  10   5        214.15        214.07        32.53 o
   5  10   5        465.51        482.74        40.88 o
   6  10   5        382.11        409.73        35.29 o
   7  10   5        163.83        199.21        28.96 o
   8  10   5          0.07         11.43        11.48 o
  -5  11   5         11.41         17.28        16.52 o
  -4  11   5         11.27         13.39        12.77 o
  -3  11   5        110.01        119.96        22.49 o
  -2  11   5        127.18         88.72        19.40 o
  -1  11   5         50.29         60.90        12.92 o
   0  11   5        105.61        117.96        22.37 o
   1  11   5        924.74        931.00        45.49 o
   2  11   5        730.54        824.68        32.63 o
   3  11   5        537.76        491.39        38.71 o
   4  11   5        314.24        380.74        36.74 o
   5  11   5        153.34        164.47        19.85 o
   6  11   5        100.22        122.34        21.83 o
   7  11   5          1.18         20.26        12.87 o
  -4  12   5        261.57        200.61        77.99 o
  -3  12   5        317.56        301.27        47.29 o
  -2  12   5        858.96        872.90        47.10 o
  -1  12   5        375.71        408.01        26.82 o
   0  12   5         44.99         50.65        16.24 o
   1  12   5        688.16        754.95        32.08 o
   2  12   5        713.84        736.06        30.71 o
   3  12   5         29.02         30.02        10.14 o
   4  12   5         10.84         14.21        15.10 o
   5  12   5         44.19         18.23        13.05 o
   6  12   5          1.00          4.93         7.57 o
  -4  13   5         84.43         69.16        24.84 o
  -3  13   5         16.33          5.42         7.32 o
  -2  13   5        226.56        202.25        45.24 o
  -1  13   5        362.07        287.67        29.84 o
   0  13   5        370.73        379.41        37.81 o
   1  13   5        105.00        152.41        43.12 o
   2  13   5          8.92          8.13         8.36 o
   3  13   5          4.51         11.45         9.37 o
   4  13   5         15.99         12.74        23.42 o
   5  13   5         46.62         47.38        16.73 o
  -2  14   5          1.03         81.76        59.27 o
  -1  14   5        152.86        150.67        32.08 o
   0  14   5         53.41         54.48        13.95 o
   1  14   5         29.04         25.81        16.62 o
   2  14   5         64.78         48.02        13.80 o
   3  14   5          0.31         45.62        53.03 o
  -2  -9   6          9.93         10.21        11.09 o
  -1  -9   6         42.83         32.26        13.15 o
   0  -9   6         35.14          9.27         7.34 o
   1  -9   6          1.39         -1.01         9.50 o
   2  -9   6         18.49         14.26        10.46 o
   3  -9   6          0.52          6.87         8.91 o
   4  -9   6        117.69        105.37        25.51 o
  -4  -8   6         22.32         26.39        10.67 o
  -3  -8   6         11.30         -6.42        10.36 o
  -2  -8   6         82.25         78.18        16.42 o
  -1  -8   6          0.18         20.49        11.32 o
   0  -8   6          0.56         16.46        19.32 o
   1  -8   6          0.42          8.33        10.74 o
   2  -8   6        102.42         73.24        20.96 o
   3  -8   6         47.24         18.50        21.46 o
   4  -8   6         48.40        109.65        29.04 o
   5  -8   6        100.89         76.68        19.34 o
   6  -8   6         93.56         71.91        25.81 o
  -5  -7   6        192.53        141.26        19.91 o
  -4  -7   6        152.39        128.18        23.67 o
  -3  -7   6         58.12         29.66        12.54 o
  -2  -7   6        103.03        119.83        19.58 o
  -1  -7   6          1.42         18.54        12.79 o
   0  -7   6        156.98        157.03        20.09 o
   1  -7   6        139.65        159.72        16.58 o
   2  -7   6          1.61         23.16        15.89 o
   3  -7   6          1.44         13.18        12.60 o
   4  -7   6         50.84         49.69        12.81 o
   5  -7   6        230.39        250.40        32.75 o
   6  -7   6        382.97        473.54        52.62 o
   7  -7   6         72.47         49.09        24.96 o
  -6  -6   6          2.42         13.11         8.64 o
  -5  -6   6        142.36        142.94        18.81 o
  -4  -6   6         96.60         86.38        18.49 o
  -3  -6   6         85.86         51.63        11.58 o
  -2  -6   6         77.67         48.28        11.95 o
  -1  -6   6        113.24         94.69        14.40 o
   0  -6   6        623.40        675.82        42.42 o
   1  -6   6        783.24        864.35        31.35 o
   2  -6   6        257.71        263.33        21.52 o
   3  -6   6        644.92        652.04        42.68 o
   4  -6   6        225.88        224.06        17.76 o
   5  -6   6        262.26        257.73        34.90 o
   6  -6   6        210.10        194.24        30.50 o
   7  -6   6        164.20        167.42        27.18 o
   8  -6   6         35.26         36.94        17.47 o
  -7  -5   6          2.30         11.19         8.68 o
  -6  -5   6          0.87         12.99         8.46 o
  -5  -5   6          3.80         -5.23         7.59 o
  -4  -5   6          7.37         13.15        18.37 o
  -3  -5   6          8.99         21.12        20.65 o
  -2  -5   6         97.54        108.68        17.04 o
  -1  -5   6          9.83         15.00        14.94 o
   0  -5   6         97.32        138.71        22.50 o
   1  -5   6        627.22        647.62        25.34 o
   2  -5   6       1335.08       1434.59        35.22 o
   3  -5   6        105.75        112.53        13.82 o
   4  -5   6        393.98        372.18        19.61 o
   5  -5   6        982.54       1083.56        51.23 o
   6  -5   6        152.72        166.93        29.45 o
   7  -5   6        142.15        189.31        27.44 o
   8  -5   6          0.89         15.06        16.32 o
   9  -5   6         13.68         34.29        15.33 o
  -8  -4   6         38.28         85.15        28.11 o
  -7  -4   6          7.10          9.31         5.89 o
  -6  -4   6        120.97        103.98        15.47 o
  -5  -4   6        299.33        330.27        28.95 o
  -4  -4   6        120.89         99.06        15.25 o
  -3  -4   6        936.55        932.83        41.12 o
  -2  -4   6        322.07        331.12        26.96 o
  -1  -4   6        764.92        806.97        38.64 o
   0  -4   6        306.14        320.05        41.57 o
   1  -4   6        119.40        129.17        13.83 o
   2  -4   6         88.04         82.70        11.61 o
   3  -4   6         28.45         42.94        12.21 o
   4  -4   6        302.94        350.92        30.40 o
   5  -4   6        226.65        188.38        37.19 o
   6  -4   6         87.21        130.56        27.61 o
   7  -4   6         48.04         42.24        20.83 o
   8  -4   6        205.65        169.94        25.05 o
   9  -4   6        230.82        207.50        26.16 o
  -8  -3   6          1.20          0.81        12.34 o
  -7  -3   6          3.99          5.61         4.10 o
  -6  -3   6         73.07         72.21        10.85 o
  -5  -3   6        103.78        128.58        19.09 o
  -4  -3   6          2.72         11.15         8.65 o
  -3  -3   6        934.72       1001.85        36.30 o
  -2  -3   6        669.46        725.38        35.41 o
  -1  -3   6       1786.43       1740.84        83.74 o
   0  -3   6       1161.42       1099.28        41.61 o
   1  -3   6       1019.42       1062.47        54.81 o
   2  -3   6        661.66        765.01        31.52 o
   3  -3   6        542.77        637.13        27.54 o
   4  -3   6         92.80        122.09        12.72 o
   5  -3   6         21.26         18.19         7.65 o
   6  -3   6        190.85        195.69        25.42 o
   8  -3   6          4.16         21.99        12.69 o
   9  -3   6        274.18        321.30        42.06 o
  10  -3   6         49.55         48.90        20.83 o
  -8  -2   6         20.17         26.49        18.58 o
  -7  -2   6          6.49         -1.40         5.48 o
  -6  -2   6          0.96          7.42         6.70 o
  -5  -2   6         26.39         31.96         8.07 o
  -4  -2   6       1484.48       1586.37        57.07 o
  -3  -2   6        396.01        452.08        41.61 o
  -2  -2   6       2155.00       2124.67        89.23 o
  -1  -2   6       1850.89       1905.93        41.29 o
   0  -2   6       2440.49       2572.65        44.77 o
   1  -2   6        680.78        714.01        21.61 o
   2  -2   6         47.49         60.31         9.29 o
   3  -2   6        376.74        397.00        19.76 o
   4  -2   6         95.76         79.39         9.38 o
   5  -2   6         56.47         35.19        15.15 o
   6  -2   6         14.34         24.49        14.22 o
   7  -2   6         99.81         72.93        20.96 o
   8  -2   6         12.57         66.38        18.89 o
   9  -2   6        181.68        180.85        26.71 o
  10  -2   6        277.27        344.91        44.79 o
  -9  -1   6         38.97         92.04        30.22 o
  -8  -1   6         56.53         67.36        19.55 o
  -7  -1   6        176.52        210.26        34.38 o
  -6  -1   6         11.71         14.02         6.93 o
  -5  -1   6        119.22        122.27        13.97 o
  -4  -1   6        590.24        600.81        29.86 o
  -3  -1   6        730.87        730.98        37.75 o
  -2  -1   6        922.09        839.03        34.60 o
  -1  -1   6       4581.60       4714.17        68.01 o
   0  -1   6       3709.03       4007.03        45.22 o
   1  -1   6       1585.19       1729.34        34.63 o
   2  -1   6        149.60        178.26        11.39 o
   3  -1   6         94.89         66.94        10.65 o
   4  -1   6         26.30         17.36         3.98 o
   5  -1   6          9.14         12.64        10.55 o
   6  -1   6         21.19         13.11        12.65 o
   7  -1   6         33.54         17.46        11.45 o
   8  -1   6         34.45         19.51        13.90 o
   9  -1   6        229.76        223.27        27.67 o
  10  -1   6         53.11         32.90        15.51 o
  -9   0   6        157.37        134.39        23.99 o
  -8   0   6        227.96        269.30        27.36 o
  -7   0   6        378.56        416.12        30.68 o
  -6   0   6        238.01        259.49        20.98 o
  -5   0   6        696.55        659.97        27.26 o
  -4   0   6        342.36        388.64        25.27 o
  -3   0   6       1010.92       1000.10        30.12 o
  -2   0   6        401.56        286.74        12.59 o
  -1   0   6        397.69        366.19        13.95 o
   0   0   6       1033.63       1029.29        37.50 o
   1   0   6        191.95        231.69        11.86 o
   2   0   6       1025.57       1045.75        23.30 o
   3   0   6        444.79        378.17        26.77 o
   4   0   6        265.16        250.17        22.00 o
   5   0   6          0.34          2.12         2.57 o
   6   0   6        972.16        968.33        16.11 o
   7   0   6        480.72        505.60        32.57 o
   8   0   6         84.41        111.67        24.51 o
   9   0   6        466.26        472.40        36.86 o
  10   0   6         84.02        124.63        27.94 o
  -9   1   6        236.71        244.27        29.27 o
  -8   1   6        206.58        310.25        30.03 o
  -7   1   6          2.17         -4.60        10.83 o
  -6   1   6        687.21        701.59        31.57 o
  -5   1   6        144.91        151.21        14.42 o
  -4   1   6        254.83        222.78        11.71 o
  -3   1   6        346.00        319.32        17.84 o
  -2   1   6       2353.85       2398.10        31.60 o
  -1   1   6        446.71        563.92        15.46 o
   0   1   6        470.38        437.96        14.15 o
   1   1   6         40.59         30.42         6.51 o
   2   1   6        333.98        350.92        13.58 o
   3   1   6        161.13        128.34        14.84 o
   4   1   6         80.95        113.34        11.30 o
   5   1   6          2.39          5.95         8.18 o
   6   1   6        698.70        610.07        14.61 o
   7   1   6         37.23          7.43        11.23 o
   8   1   6        235.58        282.46        28.44 o
  10   1   6        296.41        295.26        41.04 o
  -8   2   6        130.64         96.52        26.48 o
  -7   2   6        173.44        146.50        19.79 o
  -6   2   6        444.75        466.80        27.67 o
  -5   2   6        672.85        652.27        14.23 o
  -4   2   6        378.17        373.25        15.03 o
  -3   2   6       2124.56       2279.15        48.41 o
  -2   2   6         32.80         50.38         4.32 o
  -1   2   6       1574.36       1454.21        24.60 o
   0   2   6        165.52        208.34         8.08 o
   1   2   6        130.93        101.41         8.48 o
   2   2   6        856.86        896.28        41.76 o
   3   2   6         24.71         12.19         7.26 o
   4   2   6         59.01         41.63         6.67 o
   5   2   6        201.39        181.16        10.79 o
   6   2   6         69.37         44.53         6.39 o
   7   2   6        485.61        526.67        37.26 o
   8   2   6        283.15        350.49        32.80 o
   9   2   6        610.76        677.40        39.86 o
  10   2   6        207.59        144.57        21.90 o
  11   2   6        108.43        134.10        26.34 o
  -8   3   6        149.02        108.16        18.40 o
  -7   3   6        468.57        543.67        30.40 o
  -6   3   6        315.91        292.72        22.00 o
  -5   3   6        198.66        232.08        41.71 o
  -4   3   6        185.30        188.88        18.61 o
  -3   3   6         38.22         23.49        10.98 o
  -2   3   6       2713.19       2792.68        33.68 o
  -1   3   6         51.93         35.80         8.65 o
   0   3   6       2187.22       2441.50        37.36 o
   1   3   6       1376.19       1408.64        41.87 o
   2   3   6        191.82        130.49        16.55 o
   3   3   6       1391.37       1394.64        28.35 o
   4   3   6          7.46          3.77         5.69 o
   5   3   6         16.09          2.50        15.95 o
   6   3   6        214.60        206.19        19.72 o
   7   3   6        702.90        721.84        44.11 o
   8   3   6        465.49        493.16        32.59 o
   9   3   6        416.51        423.03        32.28 o
  10   3   6         66.51         32.51        14.80 o
  11   3   6         71.03         65.52        24.04 o
  -8   4   6        529.51        582.78        32.41 o
  -7   4   6        510.70        447.83        25.69 o
  -6   4   6        437.05        481.16        27.33 o
  -5   4   6        115.30         74.19        21.41 o
  -4   4   6         26.54         33.71        14.78 o
  -3   4   6         20.10         12.62         7.64 o
  -2   4   6       1084.61       1074.34         9.35 o
  -1   4   6        220.85        156.25        17.88 o
   0   4   6       3982.87       4619.39        55.70 o
   1   4   6       3333.33       3422.13        49.16 o
   2   4   6       1132.75       1030.62        23.82 o
   3   4   6        633.63        681.80        27.69 o
   4   4   6       3738.46       3932.72       129.26 o
   5   4   6         81.83         75.89        11.24 o
   6   4   6        406.52        352.73        23.38 o
   7   4   6         52.99         46.82         9.81 o
   8   4   6        609.04        659.79        71.64 o
   9   4   6        267.62        245.66        28.01 o
  10   4   6          1.43          2.87        12.58 o
  -8   5   6         36.73         38.76        10.96 o
  -7   5   6         57.14         63.50        14.64 o
  -6   5   6         18.15         21.44        10.76 o
  -5   5   6         13.47         16.67        10.68 o
  -4   5   6        896.02        926.01        49.92 o
  -3   5   6         42.96         69.57        12.01 o
  -2   5   6         46.07         33.71        15.18 o
  -1   5   6        812.03        797.29        14.74 o
   0   5   6         19.50         36.92         4.81 o
   1   5   6        341.83        275.48        14.82 o
   2   5   6        344.42        336.57        15.85 o
   3   5   6       2519.82       2492.75        49.38 o
   4   5   6        715.24        689.09        42.92 o
   5   5   6        353.74        394.58        32.47 o
   6   5   6        461.09        491.26        31.54 o
   7   5   6        262.14        199.13        30.60 o
   8   5   6          4.71         11.02         6.29 o
   9   5   6        231.02        205.55        31.64 o
  10   5   6         14.52         56.64        20.49 o
  -7   6   6         98.24        132.20        18.52 o
  -6   6   6         38.73         28.75        11.77 o
  -5   6   6         85.56         64.01        12.83 o
  -4   6   6        283.99        305.25        64.81 o
  -3   6   6         11.35         24.51        11.72 o
  -2   6   6          9.14         11.09         2.28 o
  -1   6   6        575.02        561.86        22.33 o
   0   6   6        147.52        109.73        16.86 o
   1   6   6        469.81        500.54        20.78 o
   2   6   6       1532.89       1526.49        32.82 o
   3   6   6       1410.04       1392.24        63.65 o
   4   6   6          7.45          0.68        11.12 o
   5   6   6        131.33        122.91        15.02 o
   6   6   6        610.36        543.23        23.77 o
   7   6   6        311.43        305.91        26.88 o
   8   6   6        305.30        291.64        23.50 o
   9   6   6        162.15        209.13        30.61 o
  10   6   6          0.40         -0.95        12.87 o
  -7   7   6        311.56        349.31        25.61 o
  -6   7   6        139.98        128.80        16.77 o
  -5   7   6         13.87         10.39         7.53 o
  -4   7   6        396.42        380.71        31.98 o
  -3   7   6          1.80          4.78         4.09 o
  -2   7   6        579.01        603.62        18.72 o
  -1   7   6        210.36        186.67        26.37 o
   0   7   6        384.91        396.83        24.81 o
   1   7   6       1145.55       1169.65        34.21 o
   2   7   6       3371.62       3550.95        66.52 o
   3   7   6       1378.14       1349.76        46.47 o
   4   7   6        582.56        498.90        22.43 o
   5   7   6        336.44        344.40        19.30 o
   6   7   6        422.45        373.26        22.36 o
   7   7   6        523.99        556.36        27.35 o
   8   7   6        113.73        143.67        26.57 o
   9   7   6          0.22          2.79        14.76 o
  10   7   6          2.86          0.64        12.24 o
  -6   8   6         14.73         21.38        12.12 o
  -5   8   6        112.97        102.28        27.85 o
  -4   8   6         34.20         41.00         7.67 o
  -3   8   6        196.07        169.83        23.64 o
  -2   8   6        698.83        720.31        30.27 o
  -1   8   6        690.55        751.44        33.92 o
   0   8   6       1385.47       1416.04        55.23 o
   1   8   6        919.99        852.05        34.56 o
   2   8   6       1331.67       1430.24        75.83 o
   3   8   6       1827.95       1788.14        46.79 o
   4   8   6        340.82        340.41        20.92 o
   5   8   6        267.26        283.31        20.29 o
   6   8   6        958.00       1065.83        42.69 o
   7   8   6        181.85        172.32        31.27 o
   8   8   6          9.90          1.59        11.77 o
   9   8   6         13.32          1.87        13.96 o
  -6   9   6        129.11        127.02        23.56 o
  -5   9   6          0.80          1.36         6.00 o
  -4   9   6          5.66         25.54        11.09 o
  -3   9   6         77.94         87.61        15.32 o
  -2   9   6        347.04        392.70        36.67 o
  -1   9   6        198.56        180.48        32.87 o
   0   9   6        318.33        276.10        28.32 o
   1   9   6        836.51        876.92        50.63 o
   2   9   6       1398.60       1473.47        88.65 o
   3   9   6        547.26        559.88        36.06 o
   4   9   6         49.05         58.02        16.20 o
   5   9   6        275.69        247.78        23.39 o
   6   9   6          4.37         -0.11         8.79 o
   7   9   6         33.12         19.63        11.13 o
   8   9   6         42.39         65.02        16.79 o
   9   9   6          6.06         20.21        14.68 o
  -6  10   6        156.65        149.40        47.13 o
  -5  10   6         57.90         79.75        13.63 o
  -4  10   6        108.74        119.32        35.31 o
  -3  10   6        263.04        283.93        40.82 o
  -2  10   6        216.47        184.78        33.52 o
  -1  10   6        456.93        536.79        37.38 o
   0  10   6        652.76        672.62        32.73 o
   1  10   6       1361.04       1471.89        51.87 o
   2  10   6        109.83        139.61        21.67 o
   3  10   6        156.49        158.90        21.58 o
   4  10   6          0.57         10.44         7.51 o
   5  10   6         55.92         74.41        17.53 o
   6  10   6         11.82         23.03        20.32 o
   7  10   6         61.22         38.67        14.99 o
   8  10   6         91.79        110.53        24.36 o
  -5  11   6         91.86        115.60        26.57 o
  -4  11   6        154.74        163.65        31.91 o
  -3  11   6         46.93         41.47        13.57 o
  -2  11   6         13.01         10.25         7.20 o
  -1  11   6        277.01        327.31        47.14 o
   0  11   6        567.61        549.63        53.90 o
   1  11   6         74.52        104.49        18.98 o
   2  11   6          1.21          5.39         7.27 o
   3  11   6          2.17         17.54         8.35 o
   4  11   6         49.34         21.46        11.83 o
   5  11   6         16.17         -0.14        10.91 o
   6  11   6         39.05         25.21        13.17 o
   7  11   6        152.73        170.86        27.93 o
  -5  12   6        454.17        343.98       105.87 o
  -4  12   6        401.06        347.67       104.00 o
  -3  12   6        546.14        366.40        60.44 o
  -2  12   6        381.89        343.66        46.35 o
  -1  12   6         48.11         54.55        13.69 o
   0  12   6        127.27        148.08        25.40 o
   1  12   6         64.64         76.19        15.81 o
   2  12   6         58.90         87.60        18.66 o
   3  12   6        156.68         96.96        33.51 o
   4  12   6          0.05          8.13         7.12 o
   5  12   6         19.50         22.08        10.52 o
   6  12   6        182.53        242.53        34.25 o
  -4  13   6         53.11         65.35        22.55 o
  -3  13   6         20.06         40.62        16.78 o
  -2  13   6          1.45          8.45        16.54 o
  -1  13   6         39.70         38.81         8.52 o
   0  13   6         30.90         30.47        13.17 o
   1  13   6         25.04         30.22        30.95 o
   2  13   6        229.32        226.33        30.14 o
   3  13   6         56.63         53.96        13.26 o
   4  13   6         33.04         21.72        13.01 o
   5  13   6        181.66        189.15        37.24 o
  -3  14   6         13.95         18.78        14.48 o
  -2  14   6          0.49          8.19         6.90 o
  -1  14   6        104.15         79.90        17.60 o
   0  14   6         46.46         38.18        12.44 o
   1  14   6          8.35         -1.23         6.61 o
   2  14   6         60.48         67.52        13.08 o
   3  14   6         96.90         74.79        20.03 o
   1  -9   7        222.41        228.24        52.92 o
  -3  -8   7          2.68         14.92        28.79 o
  -2  -8   7         30.92         25.69        17.23 o
  -1  -8   7         36.36         32.54        11.63 o
   0  -8   7        127.36        112.63        24.94 o
   1  -8   7        175.10        163.64        19.86 o
   2  -8   7         30.31         54.12        15.34 o
   3  -8   7         19.99         39.64        12.72 o
   4  -8   7         92.69         84.37        29.92 o
   5  -8   7         55.24         43.64        22.35 o
  -4  -7   7          0.45         12.50        41.26 o
  -3  -7   7         38.01         43.54        15.01 o
  -2  -7   7         45.03         31.75        11.22 o
  -1  -7   7         17.03         20.01        17.55 o
   0  -7   7         98.58         80.85        18.77 o
   1  -7   7        256.03        316.30        24.73 o
   2  -7   7        267.02        256.93        29.72 o
   3  -7   7         77.65         54.49        15.15 o
   4  -7   7        115.87        134.69        23.58 o
   5  -7   7        200.87        278.79        37.50 o
   6  -7   7        116.90         48.09        23.38 o
  -5  -6   7         12.47         34.35        18.92 o
  -4  -6   7         66.11         75.44        16.03 o
  -3  -6   7        222.32        202.51        21.94 o
  -2  -6   7        620.58        579.81        36.57 o
  -1  -6   7        930.38        928.42        42.84 o
   0  -6   7        627.37        615.51        39.92 o
   1  -6   7        218.36        217.75        18.26 o
   2  -6   7        492.06        578.26        27.90 o
   3  -6   7        110.52        146.67        18.03 o
   4  -6   7         51.92         62.04        13.05 o
   5  -6   7          2.88         17.28        17.55 o
   6  -6   7          1.19          4.89        13.50 o
   7  -6   7         13.58         22.14        18.62 o
  -6  -5   7         13.97          4.81        15.90 o
  -5  -5   7         49.29         23.18         8.78 o
  -4  -5   7         30.28         39.28        13.06 o
  -3  -5   7        187.15        208.03        23.66 o
  -2  -5   7        390.64        388.40        32.13 o
  -1  -5   7        703.44        713.63        28.43 o
   0  -5   7        781.28        820.24        32.02 o
   1  -5   7       2386.86       2681.66        49.42 o
   2  -5   7        526.78        569.70        26.32 o
   3  -5   7         81.82         69.52        19.32 o
   4  -5   7        187.16        215.88        19.77 o
   5  -5   7         23.27         13.39        12.13 o
   6  -5   7         27.68         15.42        16.83 o
   7  -5   7         23.74        -11.44        11.44 o
   8  -5   7         23.57         28.52        22.84 o
  -7  -4   7         10.30         34.50        24.15 o
  -6  -4   7         23.93         23.07         8.17 o
  -5  -4   7        201.38        171.20        21.31 o
  -4  -4   7        387.92        388.78        30.39 o
  -3  -4   7        271.91        295.22        26.98 o
  -2  -4   7        655.84        623.54        38.08 o
  -1  -4   7        465.98        497.09        32.85 o
   0  -4   7        230.49        241.54        17.74 o
   1  -4   7       1188.30       1376.97        34.37 o
   2  -4   7         19.79         23.81         9.01 o
   3  -4   7        101.38        101.33        12.88 o
   4  -4   7         27.65         34.90        15.94 o
   5  -4   7         17.90         30.93        13.84 o
   6  -4   7         50.12         26.87        16.88 o
   7  -4   7        117.82         83.75        23.90 o
   8  -4   7          1.70        -12.53        12.53 o
   9  -4   7          7.33         79.23        31.67 o
  -7  -3   7        109.00        109.49        24.96 o
  -6  -3   7         24.52          8.58         8.67 o
  -5  -3   7          2.43          1.82         4.61 o
  -4  -3   7        233.53        224.62        25.23 o
  -3  -3   7         29.08         27.67         9.53 o
  -2  -3   7       1224.41       1257.21        46.14 o
  -1  -3   7        307.13        334.80        18.87 o
   0  -3   7        607.08        636.33        23.30 o
   1  -3   7        145.02        156.00        16.20 o
   2  -3   7        514.17        570.97        22.73 o
   3  -3   7        128.92        155.38        13.65 o
   4  -3   7        100.61         80.30        10.53 o
   5  -3   7        137.67        134.50        11.56 o
   6  -3   7        154.85        150.19        24.07 o
   7  -3   7          7.27          8.40        15.91 o
   8  -3   7        141.92        203.03        28.89 o
   9  -3   7         98.74         95.74        25.57 o
  -8  -2   7        220.45        203.38        33.44 o
  -7  -2   7        132.85        127.66        22.90 o
  -6  -2   7         29.88         19.72        14.78 o
  -5  -2   7        739.95        804.04        33.88 o
  -4  -2   7        587.47        580.24        31.89 o
  -3  -2   7        649.77        703.33        34.84 o
  -2  -2   7        163.49        203.69        26.47 o
  -1  -2   7        669.39        588.70        27.27 o
   0  -2   7        438.97        385.62        20.83 o
   1  -2   7        179.26        185.48        14.29 o
   2  -2   7         33.19         49.58         9.61 o
   3  -2   7         46.52         43.97         6.56 o
   4  -2   7          8.45         15.18        17.47 o
   5  -2   7          3.56         11.35         6.60 o
   6  -2   7        112.10         98.62        23.44 o
   7  -2   7          4.38         17.96        14.70 o
   8  -2   7        109.35        104.08        21.47 o
   9  -2   7        253.83        329.85        43.92 o
  10  -2   7        134.65        142.21        30.24 o
  -8  -1   7        396.98        372.47        36.04 o
  -7  -1   7        159.64        134.96        39.27 o
  -6  -1   7          8.60         15.87         6.73 o
  -5  -1   7        828.81        755.45        39.71 o
  -4  -1   7        303.28        321.08        23.30 o
  -3  -1   7        304.17        312.16        19.11 o
  -2  -1   7        707.59        680.83        42.95 o
  -1  -1   7       3073.51       3337.88        61.73 o
   0  -1   7        243.79        243.95        15.25 o
   1  -1   7         27.75         35.94         8.89 o
   2  -1   7         44.37         39.49        10.88 o
   3  -1   7        327.81        325.64        25.14 o
   4  -1   7          4.12         13.57         6.84 o
   5  -1   7         46.64         42.92        19.85 o
   6  -1   7          3.50         20.26        14.15 o
   7  -1   7        336.74        320.89        30.53 o
   8  -1   7        160.37        157.30        27.87 o
   9  -1   7        277.77        347.32        37.12 o
  10  -1   7        438.99        564.16        68.00 o
  -8   0   7        642.15        823.60        75.27 o
  -7   0   7        450.22        452.46        33.91 o
  -6   0   7        308.20        260.06        27.39 o
  -5   0   7          3.13          7.75         8.60 o
  -4   0   7        351.72        371.63        22.82 o
  -3   0   7        121.89        116.40        15.63 o
  -2   0   7       1307.66       1294.10        85.92 o
  -1   0   7        219.65        211.67        12.65 o
   0   0   7        273.59        316.00        14.83 o
   1   0   7        641.95        722.57        32.68 o
   2   0   7       1693.22       1782.35        34.07 o
   3   0   7       1616.72       1886.29        42.88 o
   4   0   7        417.46        430.91        21.16 o
   5   0   7        178.05        140.02         9.35 o
   6   0   7         91.59         90.64        11.13 o
   7   0   7         33.71         27.78        12.87 o
   8   0   7        399.49        525.01        41.46 o
   9   0   7        341.86        318.30        30.59 o
  10   0   7        112.27         94.18        26.76 o
  -9   1   7        279.52        345.66        45.73 o
  -8   1   7        119.23        133.16        22.93 o
  -7   1   7        620.41        605.30        35.73 o
  -6   1   7        720.37        718.32        38.32 o
  -5   1   7         89.05         80.22        12.11 o
  -4   1   7         92.73        112.60        21.98 o
  -3   1   7         18.01         17.13         3.97 o
  -2   1   7          2.46          3.67         4.52 o
  -1   1   7        329.54        270.19        12.96 o
   0   1   7       1438.55       1320.49        62.69 o
   1   1   7         84.32         67.88        11.50 o
   2   1   7        961.32        974.11        32.27 o
   3   1   7         69.36         73.95         9.15 o
   4   1   7        642.42        562.05        19.25 o
   5   1   7       1008.66       1045.63        51.56 o
   6   1   7        526.24        482.26        16.83 o
   7   1   7         65.25         87.83        18.34 o
   8   1   7          6.18         23.53        14.63 o
   9   1   7        449.25        471.33        36.03 o
  10   1   7          5.35          3.93        14.05 o
  -9   2   7        159.08        149.70        28.98 o
  -8   2   7         53.26         66.71        15.98 o
  -7   2   7        560.21        638.96        36.57 o
  -6   2   7        175.60        137.28        20.24 o
  -5   2   7         93.34         90.56        31.72 o
  -4   2   7         24.31         32.84        13.11 o
  -3   2   7         22.30         19.23         3.15 o
  -2   2   7         79.20         76.76         8.03 o
  -1   2   7          9.83         25.10         6.31 o
   0   2   7         49.07         40.05        10.01 o
   1   2   7        994.76       1077.34        23.60 o
   2   2   7         48.94         56.85        13.46 o
   3   2   7       2504.44       2684.63        91.01 o
   4   2   7       1381.33       1451.92        36.20 o
   5   2   7        257.28        218.75        16.02 o
   6   2   7        619.96        592.37        23.65 o
   7   2   7        282.00        287.83        28.53 o
   8   2   7        123.44        129.85        22.19 o
   9   2   7        318.34        349.66        34.66 o
  10   2   7         10.01          8.18        12.98 o
  -8   3   7        148.23        154.91        22.12 o
  -7   3   7        332.11        294.71        27.36 o
  -6   3   7        204.42        226.25        25.27 o
  -5   3   7        141.45        106.36        15.88 o
  -4   3   7         70.27         81.95        13.22 o
  -3   3   7        390.53        339.84        13.58 o
  -2   3   7         15.22         30.61         4.83 o
  -1   3   7         50.08         35.19         6.97 o
   0   3   7        466.28        409.29        21.30 o
   1   3   7         56.90         46.89         9.18 o
   2   3   7        800.36        690.38        19.21 o
   3   3   7       1369.51       1295.46        67.12 o
   4   3   7       1102.32        990.24        38.73 o
   5   3   7        112.13        117.69        14.14 o
   6   3   7        994.44       1009.05        37.81 o
   7   3   7        661.15        662.08        28.97 o
   8   3   7        888.45        973.68        46.25 o
   9   3   7         34.21         38.47        17.64 o
  10   3   7         22.79        105.68        21.62 o
  -8   4   7         88.22         63.69        15.59 o
  -7   4   7        261.63        262.95        24.87 o
  -6   4   7         12.50         13.26         9.80 o
  -5   4   7         92.17         87.53        14.72 o
  -4   4   7         14.85         10.54         8.30 o
  -3   4   7         11.05         16.70         8.79 o
  -2   4   7        415.06        461.24        12.06 o
  -1   4   7        968.56       1156.16        22.74 o
   0   4   7       8614.83       9563.52        67.64 o
   1   4   7       1801.25       1679.43        28.23 o
   2   4   7        946.13        895.70        25.99 o
   3   4   7       3590.60       3616.11        54.34 o
   4   4   7        344.76        318.92        20.60 o
   5   4   7         19.48         15.15         6.53 o
   6   4   7         42.67         65.87        15.27 o
   7   4   7        879.71        754.39        30.42 o
   8   4   7        172.36        153.01        21.19 o
   9   4   7         33.49         25.94        16.49 o
  10   4   7         39.05         32.08        23.20 o
  -8   5   7         58.35         41.43        13.14 o
  -7   5   7          3.55         21.21         9.65 o
  -6   5   7         61.07         64.04        14.30 o
  -5   5   7         22.21          4.30         8.06 o
  -4   5   7        402.53        404.22        25.57 o
  -3   5   7         69.53         75.26        12.61 o
  -2   5   7         93.93         70.53        19.21 o
  -1   5   7         14.52         12.95         2.97 o
   0   5   7        579.68        492.82        17.19 o
   1   5   7        439.67        406.39        17.61 o
   2   5   7       2431.93       2418.79        55.59 o
   3   5   7       4923.77       5215.42        62.61 o
   4   5   7        878.40        879.99        31.68 o
   5   5   7         29.52         30.21        11.45 o
   6   5   7        383.52        364.57        29.15 o
   7   5   7        188.36        170.32        21.66 o
   8   5   7         81.04         70.88        13.39 o
   9   5   7         65.67         62.69        26.51 o
  10   5   7          6.27         -3.17        11.34 o
  -7   6   7          2.65         16.75        10.29 o
  -6   6   7         56.17         56.90        14.74 o
  -5   6   7        290.42        283.01        23.88 o
  -4   6   7        131.90         82.12        20.13 o
  -3   6   7         80.92         64.61        18.98 o
  -2   6   7        636.88        687.86        20.46 o
  -1   6   7        175.27        181.29        16.20 o
   0   6   7          3.50          9.56         5.04 o
   1   6   7       1168.95       1088.64        31.64 o
   2   6   7       2296.91       2309.30        55.78 o
   3   6   7        945.41        954.61        39.57 o
   4   6   7        436.96        419.81        26.69 o
   5   6   7          8.39         13.67         6.61 o
   6   6   7         38.77         32.24         7.09 o
   7   6   7         16.66         25.80        22.30 o
   8   6   7          0.21         10.82        29.26 o
   9   6   7         17.70         19.53        18.63 o
  10   6   7          6.87         11.64        13.82 o
  -7   7   7          9.80         10.22         9.27 o
  -6   7   7        701.76        681.25        33.81 o
  -5   7   7        194.01        201.00        21.04 o
  -4   7   7          1.60         10.26        11.68 o
  -3   7   7         41.03         44.16        18.10 o
  -2   7   7        235.41        228.03        21.54 o
  -1   7   7        279.83        277.72        15.93 o
   0   7   7        499.77        477.36        29.04 o
   1   7   7       1933.68       1910.43        51.15 o
   2   7   7        947.82        990.22        40.25 o
   3   7   7       1258.88       1236.41        49.13 o
   4   7   7        419.58        410.81        34.05 o
   5   7   7          0.41         -9.11        10.74 o
   6   7   7          0.36         -5.97        15.06 o
   7   7   7         45.94         36.63        13.35 o
   8   7   7         75.92         62.13        14.27 o
   9   7   7         28.06         36.68        15.71 o
  10   7   7          9.88         25.50        19.06 o
  -7   8   7          6.88          0.56         7.85 o
  -6   8   7        453.86        493.52        29.53 o
  -5   8   7        433.27        407.90        44.96 o
  -4   8   7        310.93        335.22        83.93 o
  -3   8   7       1155.73       1185.11        56.54 o
  -2   8   7       1387.89       1495.74        25.71 o
  -1   8   7        224.53        209.15        23.09 o
   0   8   7       1052.23       1117.85        48.02 o
   1   8   7        971.26       1148.35        45.74 o
   2   8   7        552.35        565.89        25.00 o
   3   8   7         15.05         17.84         6.77 o
   4   8   7         81.62         72.98        12.02 o
   5   8   7         80.69         74.02        13.62 o
   6   8   7         29.23         12.56        11.02 o
   7   8   7        480.10        491.32        38.45 o
   8   8   7        194.92        176.59        26.61 o
   9   8   7         12.19         31.19        22.29 o
  -6   9   7        264.77        292.17        24.96 o
  -5   9   7        716.63        732.68        44.56 o
  -4   9   7        356.17        362.95        93.79 o
  -3   9   7        838.07        842.72        64.25 o
  -2   9   7        581.51        584.72        28.36 o
  -1   9   7         52.07         64.23        11.47 o
   0   9   7         84.08        108.78        15.49 o
   1   9   7         80.85         82.82        16.65 o
   2   9   7        378.26        414.01        52.41 o
   3   9   7          7.67          8.87         9.12 o
   4   9   7        183.18        203.87        25.72 o
   5   9   7         15.25         27.56        12.29 o
   6   9   7         11.55         34.12        13.71 o
   7   9   7         59.88         49.27        20.50 o
   8   9   7        105.53        121.30        18.42 o
   9   9   7         12.20         -1.44        13.90 o
  -6  10   7        150.51        111.33        26.03 o
  -5  10   7        566.10        669.27        59.21 o
  -4  10   7        531.43        536.53        71.49 o
  -3  10   7        219.39        232.55        49.67 o
  -2  10   7          2.05          6.07         6.36 o
  -1  10   7         29.39         28.07         8.02 o
   0  10   7        514.51        521.26        42.46 o
   1  10   7         97.55         96.57        29.66 o
   2  10   7        154.24        173.55        31.66 o
   3  10   7        389.80        387.57        72.61 o
   4  10   7        548.81        595.53        43.09 o
   5  10   7        590.56        642.27        47.33 o
   6  10   7         41.27         26.85        11.25 o
   7  10   7        133.94        155.94        19.51 o
   8  10   7         67.87         85.96        24.32 o
  -5  11   7        353.92        270.95        87.62 o
  -4  11   7        185.34        195.37        52.74 o
  -3  11   7         26.68         62.95        11.65 o
  -2  11   7          1.08         10.32         5.64 o
  -1  11   7          1.04          1.92         8.13 o
   0  11   7        313.85        329.21        52.80 o
   1  11   7         80.89         79.43        14.68 o
   2  11   7          1.38         11.60         6.31 o
   3  11   7        211.87        223.18        22.48 o
   4  11   7         16.79          9.42        12.67 o
   5  11   7         54.39         73.00        14.77 o
   6  11   7        412.10        428.69        28.48 o
   7  11   7         77.00         73.54        14.31 o
  -5  12   7        139.98         92.97        34.25 o
  -4  12   7         90.96         73.05        22.79 o
  -3  12   7        244.39        269.88        62.76 o
  -2  12   7          6.31         15.14        10.80 o
  -1  12   7         48.43         50.18        12.50 o
   0  12   7         65.76         53.92        13.67 o
   1  12   7        206.72        181.14        42.71 o
   2  12   7         39.02         48.63        10.55 o
   3  12   7          9.37         10.95         9.10 o
   4  12   7        231.50        264.70        31.94 o
   5  12   7        466.48        468.64        44.94 o
   6  12   7        227.85        216.53        24.80 o
  -4  13   7         17.18         14.21        12.40 o
  -3  13   7          4.92          6.84         9.62 o
  -2  13   7         19.24         15.21        15.58 o
  -1  13   7        133.69        106.26        21.67 o
   0  13   7          0.62         15.10         7.83 o
   1  13   7         11.73          3.16         5.35 o
   2  13   7          4.57          7.46         8.37 o
   3  13   7          1.40          3.92        14.89 o
   4  13   7         30.35         44.07        24.43 o
   5  13   7        345.32        333.81        45.47 o
  -2  14   7         73.80         76.53        27.04 o
  -1  14   7         85.67         47.70        25.89 o
   0  14   7        100.60         94.45        19.59 o
   1  14   7        138.35        100.21        23.77 o
   2  14   7        110.33        127.64        23.75 o
   3  14   7         54.18         27.28        25.56 o
   0  -8   8        158.19        119.96        19.46 o
   1  -8   8        256.35        289.53        56.41 o
   2  -8   8        163.43        161.22        23.63 o
  -3  -7   8         73.99         67.50        22.21 o
  -2  -7   8        218.87        222.40        26.35 o
  -1  -7   8        307.61        287.28        27.01 o
   0  -7   8        285.33        241.05        30.18 o
   1  -7   8        267.14        365.46        45.69 o
   2  -7   8         71.74         75.85        16.02 o
   3  -7   8         19.76         38.61        14.98 o
   4  -7   8         27.98         44.10        18.59 o
   5  -7   8         10.65         15.37        16.67 o
  -4  -6   8        161.18        154.27        57.62 o
  -3  -6   8         80.42         33.26        23.84 o
  -2  -6   8        273.61        270.82        33.94 o
  -1  -6   8        534.60        643.79        90.62 o
   0  -6   8        223.79        180.02        19.52 o
   1  -6   8        231.49        266.48        22.14 o
   2  -6   8         48.54         34.19        17.20 o
   3  -6   8          7.72         12.70         9.56 o
   4  -6   8          3.31         12.86        15.89 o
   5  -6   8          5.22         -6.64        12.22 o
   6  -6   8         14.49         61.62        25.91 o
  -5  -5   8        180.80        198.19        28.21 o
  -4  -5   8        269.49        212.10        26.96 o
  -3  -5   8        177.29        171.30        21.05 o
  -2  -5   8        154.46        157.17        19.85 o
  -1  -5   8        308.15        334.92        35.19 o
   0  -5   8        352.77        304.98        21.30 o
   1  -5   8        191.30        249.95        26.36 o
   2  -5   8         95.02        108.07        16.75 o
   3  -5   8        136.88        127.76        16.12 o
   4  -5   8          0.31          1.07         7.29 o
   5  -5   8          5.80          1.97        12.17 o
   6  -5   8         19.22        -14.05        14.05 o
   7  -5   8         48.00         46.20        19.80 o
  -6  -4   8        127.21        113.36        27.33 o
  -5  -4   8        167.08        157.50        22.33 o
  -4  -4   8        180.17        190.55        23.49 o
  -3  -4   8         29.46         31.15         9.95 o
  -2  -4   8        112.59        116.37        18.64 o
   0  -4   8       1134.53       1212.56        37.03 o
   1  -4   8        105.49        100.34        15.58 o
   2  -4   8         52.05         39.44        11.00 o
   3  -4   8        488.14        503.21        23.55 o
   4  -4   8         61.52         76.58        16.67 o
   5  -4   8         49.27         26.85        16.82 o
   6  -4   8        131.51        180.00        30.17 o
   7  -4   8          5.28        -13.01        14.14 o
   8  -4   8         31.74         40.83        23.02 o
  -7  -3   8        250.85        248.51        45.15 o
  -6  -3   8        282.85        352.99        43.00 o
  -5  -3   8        112.51         92.07        17.42 o
  -4  -3   8          2.21          3.23        14.42 o
  -3  -3   8         40.60         47.85        11.27 o
  -2  -3   8         85.44        111.89        22.35 o
  -1  -3   8        276.27        283.57        19.64 o
   0  -3   8          9.91         23.99         9.79 o
   1  -3   8          7.01         14.18        12.50 o
   2  -3   8         58.86        134.25        16.69 o
   3  -3   8          9.10         19.22        13.41 o
   4  -3   8         10.46         17.25        14.19 o
   5  -3   8        166.90        169.02        26.42 o
   6  -3   8         91.37         79.65        20.19 o
   7  -3   8         38.72         48.92        22.32 o
   8  -3   8        143.65        123.11        20.99 o
   9  -3   8         60.25         22.05        17.10 o
  -7  -2   8        325.87        328.32        37.36 o
  -6  -2   8        244.45        254.23        30.34 o
  -5  -2   8        314.62        300.36        25.97 o
  -4  -2   8        166.38        165.40        18.90 o
  -3  -2   8         16.35         21.38         5.27 o
  -2  -2   8         14.52         57.02        12.52 o
  -1  -2   8        342.43        362.08        19.91 o
   0  -2   8        368.36        362.26        19.02 o
   1  -2   8        462.71        486.74        28.91 o
   2  -2   8        378.16        451.29        31.85 o
   3  -2   8        219.72        199.83        32.09 o
   4  -2   8        242.08        266.25        17.95 o
   5  -2   8        474.54        470.94        18.77 o
   6  -2   8          4.10          9.25        14.05 o
   7  -2   8         55.18         47.14        17.21 o
   8  -2   8         82.04        118.54        27.24 o
   9  -2   8        124.92        197.12        33.06 o
  -7  -1   8        248.29        326.09        42.04 o
  -6  -1   8        822.83        751.28        45.62 o
  -5  -1   8        529.23        576.01        43.44 o
  -4  -1   8        399.74        383.43        33.27 o
  -3  -1   8        379.86        405.23        24.65 o
  -2  -1   8        209.80        222.57        26.11 o
  -1  -1   8         16.80         19.27         8.61 o
   0  -1   8         19.75         34.43        10.28 o
   1  -1   8        361.13        390.49        19.78 o
   2  -1   8        279.56        281.50        21.84 o
   3  -1   8        567.01        560.70        43.58 o
   4  -1   8       1141.68       1223.33        27.92 o
   5  -1   8        425.52        386.55        16.60 o
   6  -1   8        814.26        913.81        46.80 o
   7  -1   8        320.11        312.17        29.26 o
   8  -1   8        293.46        297.90        35.10 o
   9  -1   8        203.21        183.40        27.70 o
  -8   0   8        166.36        146.24        26.21 o
  -7   0   8        119.60        144.99        26.95 o
  -6   0   8         13.00         33.90        14.96 o
  -5   0   8         14.34         15.53         7.93 o
  -4   0   8        268.52        277.07        24.99 o
  -3   0   8        113.80        105.00        12.58 o
  -2   0   8         65.93         82.68        12.95 o
  -1   0   8          3.56          8.80        16.00 o
   0   0   8        435.13        448.99        23.16 o
   1   0   8        350.43        367.60        19.90 o
   2   0   8        890.38        979.85        68.81 o
   3   0   8        793.46        871.01        27.38 o
   4   0   8       2131.96       2184.46        45.57 o
   5   0   8        355.54        360.88        14.83 o
   6   0   8         23.33         17.39        10.98 o
   7   0   8        444.96        457.12        32.97 o
   8   0   8        510.12        526.51        43.10 o
   9   0   8        107.73        148.54        27.49 o
  10   0   8          2.64         -1.26        12.05 o
  -8   1   8         85.93        100.52        24.28 o
  -7   1   8        220.58        214.62        27.53 o
  -6   1   8          1.98         20.88        16.16 o
  -5   1   8          1.72          2.57        11.38 o
  -4   1   8        318.30        263.91        22.75 o
  -3   1   8        114.06        111.71        13.00 o
  -2   1   8        167.33        186.49        15.63 o
  -1   1   8         44.61         37.33        15.20 o
   0   1   8        148.51        165.08        12.40 o
   1   1   8        823.15        754.79        23.54 o
   2   1   8        587.07        602.29        40.80 o
   3   1   8       1406.49       1285.97        45.81 o
   4   1   8        567.23        579.37        23.43 o
   5   1   8        546.00        493.96        57.21 o
   6   1   8          3.79          5.96         5.14 o
   7   1   8          2.83         26.13        18.86 o
   8   1   8        417.28        378.74        34.45 o
   9   1   8         95.05         95.28        18.99 o
  10   1   8         22.37         58.67        21.91 o
  -8   2   8         41.69         40.60        17.06 o
  -7   2   8        132.84        113.80        19.97 o
  -6   2   8         77.30         78.99        18.33 o
  -5   2   8         55.60         60.85        18.32 o
  -4   2   8        275.71        274.55        19.62 o
  -3   2   8          0.82          1.09         1.49 o
  -2   2   8        112.24        117.94         9.89 o
  -1   2   8        684.50        763.72        22.97 o
   0   2   8        110.11         97.52        10.84 o
   1   2   8        137.28         82.88         9.65 o
   2   2   8       1401.65       1405.10       104.83 o
   3   2   8       2792.85       2993.82       123.31 o
   4   2   8        871.26        927.32        34.99 o
   5   2   8        584.73        593.81        21.82 o
   6   2   8        186.34        196.42        12.37 o
   7   2   8         18.44         10.93        14.46 o
   8   2   8        293.27        347.63        31.29 o
   9   2   8         14.64         11.96        22.26 o
  10   2   8          2.01         15.27        14.17 o
  -8   3   8        182.96        161.69        21.20 o
  -7   3   8        359.73        337.18        53.07 o
  -6   3   8         14.14          2.49        10.07 o
  -5   3   8        121.43        130.38        18.72 o
  -4   3   8        119.55         93.02        18.90 o
  -3   3   8         88.30         88.70         7.27 o
  -2   3   8        693.52        698.95        26.27 o
  -1   3   8          2.44          3.87         4.79 o
   0   3   8          7.03         17.89         7.13 o
   1   3   8         27.71         19.63         7.73 o
   2   3   8       1296.19       1356.35        59.75 o
   3   3   8       2510.42       2505.87        54.03 o
   4   3   8       1255.78       1290.29        46.50 o
   5   3   8        447.72        450.89        26.01 o
   6   3   8        100.10         77.72        13.63 o
   7   3   8       1132.17       1163.77        57.95 o
   8   3   8        140.03        104.03        20.10 o
   9   3   8          1.02          7.37        14.53 o
  10   3   8          0.60         13.39        13.48 o
  -8   4   8         87.54        111.82        19.70 o
  -7   4   8        147.29        209.37        23.90 o
  -6   4   8        144.60        159.27        20.10 o
  -5   4   8        524.41        612.48        35.60 o
  -4   4   8        186.74        163.95        20.54 o
  -3   4   8         95.26         97.82        17.09 o
  -2   4   8        320.92        284.04        12.74 o
  -1   4   8       1855.91       2050.18        55.30 o
   0   4   8       1224.91       1491.15        48.76 o
   1   4   8        607.51        651.98        22.70 o
   2   4   8       1960.51       2039.95        47.21 o
   3   4   8        890.27        792.09        30.84 o
   4   4   8        814.58        838.22        70.80 o
   5   4   8         41.73         30.73         8.51 o
   6   4   8         36.74         50.74        22.12 o
   7   4   8         82.13         67.53        13.72 o
   8   4   8        204.92        185.93        24.49 o
   9   4   8         40.55         26.33        24.78 o
  10   4   8          4.78         37.19        19.43 o
  -8   5   8          0.38         14.63         9.92 o
  -7   5   8         85.56         65.55        18.00 o
  -6   5   8        277.68        268.49        52.84 o
  -5   5   8        192.66        191.25        21.68 o
  -4   5   8        166.73        222.97        23.27 o
  -3   5   8        511.45        501.63        31.30 o
  -2   5   8        286.55        303.39        14.44 o
  -1   5   8       2456.47       2830.84        48.01 o
   0   5   8        836.61        928.07        28.70 o
   1   5   8        646.23        563.52        22.67 o
   2   5   8       1109.38       1118.15        31.84 o
   3   5   8        299.28        293.68        23.83 o
   4   5   8          0.84          8.78         3.36 o
   5   5   8          5.91          6.28         6.14 o
   6   5   8          0.63          2.34         4.75 o
   7   5   8        159.98        116.12        14.72 o
   8   5   8        138.54        216.60        40.26 o
   9   5   8        112.03         89.97        20.01 o
  10   5   8         49.85         46.84        21.17 o
  -8   6   8         41.67         26.96        13.90 o
  -7   6   8         42.64         48.51        14.79 o
  -6   6   8        497.10        454.73        31.07 o
  -5   6   8        533.66        585.00        34.02 o
  -4   6   8        760.36        823.86        36.94 o
  -3   6   8       1216.54       1333.77        44.88 o
  -2   6   8        424.86        475.79        12.81 o
  -1   6   8          3.46          0.43         1.98 o
   0   6   8        209.99        208.92        14.47 o
   1   6   8       1491.64       1568.07        37.37 o
   2   6   8         37.63         55.24        15.22 o
   3   6   8          0.57          4.23         7.13 o
   4   6   8        598.69        571.15        57.77 o
   5   6   8        129.04        133.63        26.78 o
   6   6   8         84.36         79.54        10.12 o
   7   6   8        301.17        246.67        25.63 o
   8   6   8         46.06         42.57        17.14 o
   9   6   8         57.96         55.23        18.34 o
  10   6   8          8.01         48.89        24.98 o
  -7   7   8         42.99         90.15        17.76 o
  -6   7   8        146.44        186.16        23.04 o
  -5   7   8       1050.91        999.26        41.12 o
  -4   7   8        996.83       1057.39        42.73 o
  -3   7   8        392.81        367.29        47.08 o
  -2   7   8        424.87        425.05        22.40 o
  -1   7   8         19.90          3.92         4.29 o
   0   7   8        300.13        320.35        22.60 o
   1   7   8         72.12         88.00        11.23 o
   2   7   8        171.69        144.20        29.54 o
   3   7   8        507.37        483.35        27.11 o
   4   7   8         80.57         78.83        13.38 o
   5   7   8          8.52         14.99         8.08 o
   6   7   8        113.43        103.47        14.32 o
   7   7   8        405.90        364.39        34.94 o
   8   7   8         16.59         10.88         5.70 o
   9   7   8          7.72          0.90        11.59 o
  -7   8   8        510.83        534.36        49.23 o
  -6   8   8        506.83        562.72        33.99 o
  -5   8   8        502.15        515.11        33.24 o
  -4   8   8        737.81        721.78        47.63 o
  -3   8   8        779.41        819.98        54.11 o
  -2   8   8         15.00          7.71         4.67 o
  -1   8   8         23.04          8.76         6.97 o
   0   8   8        199.93        205.19        18.69 o
   1   8   8       1328.50       1431.27        40.10 o
   2   8   8          0.39         11.23        14.15 o
   3   8   8        228.68        202.76        21.00 o
   4   8   8        253.78        300.45        32.46 o
   5   8   8         98.20        104.58        16.95 o
   6   8   8       1062.82       1222.24        43.81 o
   7   8   8        390.12        347.00        29.52 o
   8   8   8        196.28        181.06        22.80 o
   9   8   8         61.66         77.09        22.17 o
  -6   9   8        399.77        392.49        29.47 o
  -5   9   8        344.81        341.93        71.25 o
  -4   9   8        384.40        342.45        76.27 o
  -3   9   8        956.43       1058.80        89.47 o
  -2   9   8          1.88          8.93         4.97 o
  -1   9   8          0.72          2.98         4.04 o
   0   9   8         19.23          8.91         4.83 o
   1   9   8         10.28          6.24         4.86 o
   2   9   8         14.26         21.63         9.95 o
   3   9   8         13.14         19.64         8.77 o
   4   9   8         85.76        125.74        16.98 o
   5   9   8        252.72        268.33        27.08 o
   6   9   8        315.69        322.32        30.05 o
   7   9   8        497.93        521.72        32.80 o
   8   9   8         32.91         24.63        13.21 o
   9   9   8         95.19        200.36        37.21 o
  -6  10   8         21.36         20.07        14.38 o
  -5  10   8        208.68        168.81        47.78 o
  -4  10   8        129.24        144.28        41.89 o
  -3  10   8          2.22          1.47         4.15 o
  -2  10   8         60.47         73.63        14.05 o
  -1  10   8          0.66         -4.91         4.91 o
   0  10   8          5.21          2.94         9.22 o
   1  10   8        280.21        317.10        22.42 o
   2  10   8         95.72         96.32        13.86 o
   3  10   8         69.75         91.42        24.05 o
   4  10   8        386.56        389.34        28.75 o
   5  10   8        349.43        379.57        29.77 o
   6  10   8        148.31        187.21        21.50 o
   7  10   8        152.16        148.96        33.60 o
   8  10   8         76.94         70.41        18.93 o
  -6  11   8         47.48         28.68         9.86 o
  -5  11   8        251.97        216.41        55.69 o
  -4  11   8         43.23         58.25        15.09 o
  -3  11   8         24.16         -0.82        10.54 o
  -2  11   8         78.44         94.67        24.87 o
  -1  11   8          0.80         13.04        12.40 o
   0  11   8         18.02         24.45         7.26 o
   1  11   8         13.63         22.96         8.39 o
   2  11   8        207.39        217.58        37.35 o
   3  11   8        111.65        129.89        20.56 o
   4  11   8         39.46         42.06        15.31 o
   5  11   8        112.36        109.54        28.15 o
   6  11   8        170.11        190.57        25.08 o
   7  11   8        143.23        152.39        22.13 o
  -5  12   8         91.87        100.11        36.48 o
  -4  12   8         27.05         27.00        15.51 o
  -3  12   8         21.87         28.30        13.47 o
  -2  12   8         77.89         49.48        13.08 o
  -1  12   8         32.05         38.65        16.28 o
   0  12   8         89.56        101.70        18.07 o
   1  12   8        149.41        135.01        25.33 o
   2  12   8         19.91         11.37         8.32 o
   3  12   8        102.34        116.06        16.03 o
   4  12   8        458.06        498.91        30.68 o
   5  12   8        752.42        861.77        80.33 o
   6  12   8        359.74        325.31        86.00 o
  -4  13   8          2.28         10.69         6.45 o
  -3  13   8         37.73         63.88        14.55 o
  -2  13   8          2.86          7.75         9.36 o
  -1  13   8          7.99         10.20        13.08 o
   0  13   8          5.85          5.72         5.66 o
   1  13   8         90.36         95.85        18.27 o
   2  13   8         24.92          8.95        13.28 o
   3  13   8        188.52        146.50        31.52 o
   4  13   8        411.75        407.62        27.14 o
   5  13   8        419.21        489.73        60.04 o
  -2  14   8        406.76        351.70       101.71 o
  -1  14   8        184.23        178.02        65.07 o
   0  14   8        121.86        104.76        32.68 o
   1  14   8        210.94        217.63        41.96 o
   2  14   8        234.33        195.63        39.71 o
   3  14   8         26.89         20.31        13.26 o
   0  -7   9         90.01         81.22        18.65 o
   1  -7   9         23.72         20.66        18.80 o
   2  -7   9          8.58         15.56        13.06 o
  -2  -6   9         16.37         23.21        10.60 o
  -1  -6   9        175.58        155.28        21.86 o
   0  -6   9        149.54        155.78        22.04 o
   1  -6   9          5.34         15.95        10.79 o
   2  -6   9         17.22         -1.28        11.16 o
   3  -6   9          0.06         14.88        20.33 o
   4  -6   9         14.07         18.13        17.27 o
   5  -6   9         32.97         77.32        29.40 o
  -4  -5   9        268.68        333.30        60.01 o
  -3  -5   9         31.67         17.63        14.95 o
  -2  -5   9         50.01         42.04        10.71 o
  -1  -5   9         50.83         88.54        12.33 o
   0  -5   9          0.88          1.18         8.87 o
   1  -5   9        170.13        141.61        21.10 o
   2  -5   9         53.39         34.04        10.02 o
   3  -5   9         81.83         94.55        14.78 o
   4  -5   9          9.53         27.21        16.01 o
   5  -5   9        172.56        227.84        35.24 o
   6  -5   9         71.15        106.99        29.77 o
  -5  -4   9        249.76        229.35        42.91 o
  -4  -4   9        130.31        151.27        20.25 o
  -3  -4   9          1.10          1.66        13.77 o
  -2  -4   9         34.62         14.72         7.42 o
  -1  -4   9         12.98          6.75        10.38 o
   0  -4   9          1.90          6.45         8.26 o
   1  -4   9        117.46        130.57        16.14 o
   2  -4   9        953.09       1049.81        56.64 o
   3  -4   9        501.55        545.16        26.06 o
   4  -4   9        529.75        622.80        27.76 o
   5  -4   9        529.66        483.88        42.28 o
   6  -4   9         74.77         60.79        20.03 o
   7  -4   9         48.70         25.60        19.84 o
  -6  -3   9        260.50        256.97        42.60 o
  -5  -3   9         54.80         45.03        12.47 o
  -4  -3   9        102.05         96.99        17.49 o
  -3  -3   9         28.60         19.99         9.66 o
  -2  -3   9         35.53         42.30        15.00 o
  -1  -3   9         16.60         11.61         8.70 o
   0  -3   9        125.70        105.15        22.11 o
   1  -3   9          4.73         12.79        10.53 o
   2  -3   9        689.77        774.51        52.55 o
   3  -3   9         51.17         59.12        13.76 o
   4  -3   9        666.78        701.45        26.63 o
   5  -3   9       1279.47       1522.13       167.70 o
   6  -3   9        197.38        238.23        32.86 o
   7  -3   9        101.59         91.57        21.99 o
   8  -3   9         88.09         70.39        23.57 o
  -6  -2   9         17.74          6.52        12.19 o
  -5  -2   9          5.52          3.16         6.95 o
  -4  -2   9         48.41         37.38        17.46 o
  -3  -2   9        236.57        223.79        25.28 o
  -2  -2   9          0.28         -7.24         7.24 o
  -1  -2   9        524.15        544.39        24.70 o
   0  -2   9          2.14          9.60         7.94 o
   1  -2   9         48.87         53.62        12.81 o
   2  -2   9          4.35         15.40         9.27 o
   3  -2   9        101.08        104.88        13.37 o
   4  -2   9        525.90        659.08        34.61 o
   5  -2   9        420.60        388.01        18.48 o
   6  -2   9        156.59        162.69        30.31 o
   7  -2   9          2.30        -11.31        11.31 o
   8  -2   9        139.68        194.25        32.69 o
  -7  -1   9         96.40         87.86        29.64 o
  -6  -1   9        164.76        191.57        30.91 o
  -5  -1   9        241.18        233.65        29.37 o
  -4  -1   9         36.28         20.74         6.76 o
  -3  -1   9          6.94          4.21         3.79 o
  -2  -1   9        106.61        125.01        20.39 o
  -1  -1   9        185.96        196.73        35.12 o
   0  -1   9        264.58        254.78        16.06 o
   1  -1   9        146.43        158.80        14.68 o
   2  -1   9        487.83        526.59        22.63 o
   3  -1   9       1099.42       1288.73        54.93 o
   4  -1   9        665.47        583.77        22.97 o
   5  -1   9        415.19        419.25        17.94 o
   6  -1   9         69.88         90.57        26.59 o
   7  -1   9        144.22        122.69        22.45 o
   8  -1   9        405.98        294.31        37.89 o
   9  -1   9         47.07         64.74        24.08 o
  -7   0   9         87.28         65.19        18.06 o
  -6   0   9         77.10         88.33        27.63 o
  -5   0   9          4.22         -3.63        12.38 o
  -4   0   9        249.23        232.80        22.86 o
  -3   0   9        160.14        158.86        18.10 o
  -2   0   9         40.62         70.12        10.30 o
  -1   0   9        420.34        405.31        19.45 o
   0   0   9        787.09        848.42        25.00 o
   1   0   9          8.03          9.39         6.77 o
   2   0   9        122.01        146.15        13.09 o
   3   0   9       1791.50       1865.69        35.30 o
   4   0   9       1074.59       1239.88        38.36 o
   5   0   9        470.90        470.91        18.80 o
   6   0   9        144.66        118.47        26.09 o
   7   0   9        333.77        395.41        37.13 o
   8   0   9        151.07        147.96        23.11 o
   9   0   9          1.20          4.45        12.56 o
  -7   1   9          4.10          8.84        13.75 o
  -6   1   9          0.07         -4.36         9.95 o
  -5   1   9        197.30        204.88        23.42 o
  -4   1   9        114.08         94.63        20.84 o
  -3   1   9          9.68         11.31         5.45 o
  -2   1   9         46.92         80.61        37.52 o
  -1   1   9       1326.00       1345.54        58.94 o
   0   1   9        861.65        940.26        30.68 o
   1   1   9        360.17        365.71        16.44 o
   2   1   9        770.39        790.58        27.65 o
   3   1   9        487.47        519.88        19.28 o
   4   1   9        455.04        427.62        17.40 o
   5   1   9         81.35         64.39         9.44 o
   6   1   9          0.36         -1.86         4.44 o
   7   1   9          6.32         20.59        16.55 o
   8   1   9         24.83          9.45        12.90 o
   9   1   9         11.99         40.03        21.89 o
  -8   2   9          7.62         12.47         7.58 o
  -7   2   9          0.10          2.71        11.05 o
  -6   2   9        274.56        292.76        26.95 o
  -5   2   9        434.84        473.17        33.83 o
  -4   2   9        288.20        299.16        26.74 o
  -3   2   9        162.30        107.13        15.72 o
  -2   2   9         91.08         85.58        12.84 o
  -1   2   9        246.09        308.93        15.40 o
   0   2   9         66.76         70.50        10.18 o
   1   2   9        629.22        700.20        29.77 o
   2   2   9       2105.84       2211.48        49.76 o
   3   2   9        376.48        329.26        16.01 o
   4   2   9        244.37        213.56        13.40 o
   5   2   9        289.51        312.62        30.96 o
   6   2   9        493.30        557.47        19.98 o
   7   2   9        374.89        372.14        35.48 o
   8   2   9        185.35        150.22        22.54 o
  10   2   9         22.00         39.94        22.94 o
  -8   3   9         41.80         26.09        17.81 o
  -7   3   9         33.52         19.31        11.57 o
  -6   3   9        204.20        186.70        92.12 o
  -5   3   9        241.67        243.37        27.48 o
  -4   3   9        402.86        415.59        31.57 o
  -3   3   9        781.06        777.29        30.77 o
  -2   3   9        867.38        956.37        21.56 o
  -1   3   9        484.46        493.32        39.06 o
   0   3   9        128.27        139.67        11.97 o
   1   3   9        241.33        227.55        18.06 o
   2   3   9       1494.12       1506.01        52.21 o
   3   3   9        286.27        268.09        14.14 o
   4   3   9          2.13          2.09        10.62 o
   5   3   9         14.28          0.08         5.93 o
   6   3   9        103.91         85.30        10.13 o
   7   3   9        103.28         98.51        25.33 o
   8   3   9         39.23         39.95        16.55 o
  10   3   9         79.31         38.25        17.43 o
  -8   4   9          8.36         24.19        17.13 o
  -7   4   9         31.32         12.05        11.53 o
  -6   4   9        280.86        292.97        27.07 o
  -5   4   9        788.56        848.58        41.72 o
  -4   4   9       2045.76       2284.30        61.56 o
  -3   4   9       1984.31       2082.39        55.41 o
  -2   4   9        587.34        516.15        15.78 o
  -1   4   9        115.42        126.92        10.01 o
   0   4   9        125.76        111.67         9.97 o
   1   4   9        602.53        598.81        27.52 o
   2   4   9        192.96        200.54        19.13 o
   3   4   9         12.54          8.84         4.96 o
   4   4   9        378.93        353.73        43.60 o
   5   4   9          0.32         11.13         5.50 o
   6   4   9         19.55         17.75        12.44 o
   7   4   9        502.62        514.05        28.60 o
   8   4   9        356.03        279.42        33.14 o
   9   4   9        144.97        139.44        23.26 o
  10   4   9         53.07         52.88        24.14 o
  -8   5   9        100.64         63.07        25.36 o
  -7   5   9        339.91        357.28        40.33 o
  -6   5   9        256.33        237.29        24.86 o
  -5   5   9        340.15        399.39        30.62 o
  -4   5   9       1622.27       1646.37        54.01 o
  -3   5   9       1621.67       1693.77        51.60 o
  -2   5   9        804.55        838.31        27.90 o
  -1   5   9        431.94        418.82        43.22 o
   0   5   9         64.16         42.77        10.54 o
   1   5   9         39.98         45.80         8.51 o
   2   5   9         12.59          6.50         7.17 o
   3   5   9         14.11         12.73         6.22 o
   4   5   9        724.94        756.22        29.22 o
   5   5   9          7.77         12.93         7.20 o
   6   5   9        299.52        318.24        19.05 o
   7   5   9        663.88        702.38        37.95 o
   8   5   9        470.79        387.50        34.72 o
   9   5   9         79.99         77.98        19.83 o
  10   5   9         15.43          8.46        15.19 o
  -8   6   9        354.57        332.72        40.33 o
  -7   6   9        761.11        854.04        72.55 o
  -6   6   9        176.58        208.92        22.62 o
  -5   6   9        123.49        128.60        20.74 o
  -4   6   9        799.50        840.25        39.69 o
  -3   6   9        657.36        776.15        38.21 o
  -2   6   9         23.91         26.86         7.37 o
  -1   6   9          6.21         10.68         6.14 o
   0   6   9         58.51         65.19         8.75 o
   1   6   9        393.04        414.58        67.24 o
   2   6   9        720.49        765.43        30.86 o
   3   6   9        411.83        442.76        25.37 o
   4   6   9       1035.65       1114.50        37.57 o
   5   6   9        679.51        699.66        60.41 o
   6   6   9        192.29        172.25        17.02 o
   7   6   9        454.67        485.19        38.81 o
   8   6   9        100.54        102.81        25.60 o
   9   6   9         34.34         38.73        19.50 o
  -7   7   9         22.48          2.67         5.99 o
  -6   7   9        104.80         96.58        17.99 o
  -5   7   9         96.09        110.42        19.12 o
  -4   7   9        212.31        214.34        22.41 o
  -3   7   9        151.81        137.64        23.08 o
  -2   7   9         10.42         10.96         5.91 o
  -1   7   9         67.29         86.26        14.29 o
   0   7   9        189.44        188.69        14.38 o
   1   7   9         58.98         61.92        14.44 o
   2   7   9          0.75         10.68         4.89 o
   3   7   9         20.41         16.12         7.65 o
   4   7   9         96.39         99.88        16.81 o
   5   7   9         82.40         72.58        10.79 o
   6   7   9        859.49        966.52        75.10 o
   7   7   9        115.94        113.47        20.96 o
   8   7   9          6.55          8.43         7.98 o
   9   7   9         98.14        111.08        24.65 o
  -7   8   9        210.50        200.39        23.73 o
  -6   8   9        188.46        210.76        23.29 o
  -5   8   9         84.36         74.33        21.56 o
  -4   8   9         89.50         84.52        19.11 o
  -3   8   9        119.75        119.86        28.89 o
  -2   8   9        182.59        212.35        51.00 o
  -1   8   9          0.34         -0.14         5.73 o
   0   8   9         11.56          7.87         6.03 o
   1   8   9          0.49          6.69        12.45 o
   2   8   9        114.29        102.58        12.57 o
   3   8   9        189.40        143.70        15.17 o
   4   8   9          7.79          2.22         8.91 o
   5   8   9        276.13        290.20        25.02 o
   6   8   9        398.59        366.82        30.26 o
   7   8   9        583.23        589.67        39.28 o
   8   8   9         70.01         63.29        22.21 o
   9   8   9        186.77        148.67        33.36 o
  -7   9   9        329.50        332.76        41.02 o
  -6   9   9        289.82        270.54        31.67 o
  -5   9   9        110.74        108.04        18.28 o
  -4   9   9        453.04        450.73        44.70 o
  -3   9   9         29.44         41.27        17.85 o
  -2   9   9         17.15         26.21        20.23 o
  -1   9   9        100.61        112.31        17.36 o
   0   9   9         12.53         17.95        13.31 o
   1   9   9        576.70        594.50        31.22 o
   2   9   9         14.12         15.74        11.82 o
   3   9   9         65.18         76.36        11.03 o
   4   9   9         65.29         78.60        16.17 o
   5   9   9        756.26        788.98        34.30 o
   6   9   9        821.60        910.02        67.02 o
   7   9   9        374.23        398.61        31.70 o
   8   9   9         59.85         17.97        14.10 o
  -6  10   9        109.20         90.81        18.76 o
  -5  10   9         16.45         34.06        14.80 o
  -4  10   9          5.17          9.00         7.47 o
  -3  10   9          0.05          9.59        10.16 o
  -2  10   9         72.53         42.25        15.16 o
  -1  10   9         13.36         20.62         6.34 o
   0  10   9        307.10        308.88        20.63 o
   1  10   9        232.49        271.80        23.82 o
   2  10   9        176.95        207.04        18.61 o
   3  10   9         25.29         23.62        11.38 o
   4  10   9        796.88        856.44        42.41 o
   5  10   9        548.61        634.40        37.62 o
   6  10   9        728.28        832.48        42.86 o
   7  10   9        190.66        203.41        29.77 o
   8  10   9         25.32         30.01        12.30 o
  -5  11   9          1.82         13.01        11.41 o
  -4  11   9         48.49         59.45        14.48 o
  -3  11   9         65.08         71.68        15.63 o
  -2  11   9        229.51        231.83        66.65 o
  -1  11   9          0.97         10.78        12.29 o
   0  11   9         85.91         95.48        16.38 o
   1  11   9        584.86        613.43        34.22 o
   2  11   9        173.50        196.77        22.96 o
   3  11   9        183.45        194.21        22.51 o
   4  11   9        290.90        337.58        27.09 o
   5  11   9          1.81          5.32         9.54 o
   6  11   9          0.87         11.84        10.47 o
   7  11   9        161.85        160.41        25.95 o
  -5  12   9         11.15          7.89         8.12 o
  -4  12   9         69.05         26.16        17.91 o
  -3  12   9        123.77        117.53        41.31 o
  -2  12   9        115.39        126.49        27.52 o
  -1  12   9        535.68        524.99       117.79 o
   0  12   9        290.14        285.61        67.34 o
   1  12   9        477.53        552.48        40.49 o
   2  12   9         85.34        109.85        20.95 o
   3  12   9        201.15        194.71        23.39 o
   4  12   9        203.04        205.23        30.83 o
   5  12   9        126.41        164.63        27.90 o
   6  12   9         23.36         35.13        14.69 o
  -3  13   9         23.63         17.63        15.06 o
  -2  13   9        202.64        192.95        48.96 o
  -1  13   9        196.08        159.66        61.55 o
   0  13   9        262.60        238.58        71.86 o
   1  13   9         69.67         76.87        11.55 o
   2  13   9        133.21        121.96        17.42 o
   3  13   9        111.20        139.64        22.79 o
   4  13   9        384.29        371.85        58.79 o
   5  13   9        141.01        104.70        22.53 o
  -1  14   9         90.88         74.55        29.97 o
   0  14   9         34.39         15.52        12.47 o
   1  14   9        192.27        189.64        26.73 o
   2  14   9         77.18         62.62        17.60 o
   3  14   9         28.48         34.08        13.66 o
   1  -6  10          3.08          0.80        32.61 o
   2  -6  10          2.54          9.41         9.33 o
  -2  -5  10         12.43         37.12        14.09 o
  -1  -5  10          1.40          4.29         9.69 o
   0  -5  10          2.14         12.57        14.46 o
   1  -5  10          3.26          3.33         8.85 o
   2  -5  10         70.31         69.82        13.95 o
   3  -5  10         20.65         30.73        14.99 o
   4  -5  10        228.75        247.91        39.52 o
   5  -5  10        423.19        471.05        61.60 o
  -3  -4  10          2.78          9.16         9.10 o
  -2  -4  10         57.88         67.44        12.56 o
  -1  -4  10        315.29        294.91        39.86 o
   0  -4  10        321.65        328.69        24.60 o
   1  -4  10         36.25         33.71         9.75 o
   2  -4  10        103.67        108.28        18.51 o
   3  -4  10        210.39        250.81        20.41 o
   4  -4  10        303.45        350.47        45.22 o
   5  -4  10        144.64        145.66        28.71 o
   6  -4  10         61.53         29.66        16.57 o
  -4  -3  10         26.00         26.73        14.85 o
  -3  -3  10         12.40         19.27         7.80 o
  -2  -3  10         30.45         39.27         9.97 o
  -1  -3  10         70.13         47.59        15.37 o
   0  -3  10        122.45        110.20        16.82 o
   1  -3  10        774.87        914.76        33.37 o
   2  -3  10        148.27        165.56        17.37 o
   3  -3  10        428.67        465.85        26.22 o
   4  -3  10        597.08        683.90        34.20 o
   5  -3  10        258.62        282.79        32.01 o
   6  -3  10         46.23         41.61        16.57 o
   7  -3  10         14.84         11.75        15.49 o
  -5  -2  10        179.18        177.62        25.93 o
  -4  -2  10        277.84        268.90        41.59 o
  -3  -2  10          4.11         14.17         8.75 o
  -2  -2  10         12.07         26.72        10.00 o
  -1  -2  10         41.83         39.73        13.31 o
   0  -2  10         37.15         25.92        11.73 o
   1  -2  10          5.94          6.37         8.70 o
   2  -2  10          5.31          5.14         5.99 o
   3  -2  10         42.60         40.53        27.23 o
   4  -2  10        409.20        468.94        23.90 o
   5  -2  10        661.97        650.33        44.26 o
   6  -2  10          0.78          0.86        14.14 o
   7  -2  10          4.63         45.67        19.41 o
   8  -2  10          2.47          7.32        13.90 o
  -6  -1  10          0.97         39.39        22.75 o
  -5  -1  10          1.06          0.74        12.66 o
  -4  -1  10         80.32         78.05        21.01 o
  -3  -1  10         33.87         19.99        16.59 o
  -2  -1  10         75.29         85.89        13.84 o
  -1  -1  10        186.26        165.81        32.66 o
   0  -1  10        360.41        339.11        20.49 o
   1  -1  10         35.31         29.57        10.44 o
   2  -1  10        894.17       1086.99        32.76 o
   3  -1  10        742.33        758.89        33.91 o
   4  -1  10        400.68        379.29        19.81 o
   5  -1  10        108.30         98.53        12.33 o
   6  -1  10          1.17         -5.91        13.02 o
   7  -1  10         18.24         14.90        15.50 o
   8  -1  10        141.14        146.55        28.48 o
  -6   0  10          7.14         -2.99        11.97 o
  -5   0  10        280.60        301.64        36.21 o
  -4   0  10        714.53        661.90        41.80 o
  -3   0  10        819.24        920.05        61.15 o
  -2   0  10         73.54         74.47        37.88 o
  -1   0  10        731.86        746.93        26.76 o
   0   0  10        276.49        305.54        17.88 o
   1   0  10        116.17        139.82        14.50 o
   2   0  10        720.17        698.09        40.96 o
   3   0  10        548.58        533.95        27.69 o
   4   0  10         97.56        114.89        19.52 o
   5   0  10          3.79          1.75         6.23 o
   7   0  10         11.36          5.91        14.78 o
   8   0  10        126.50        137.96        22.57 o
   9   0  10        228.87        215.70        39.02 o
  -7   1  10         15.33         22.93        16.57 o
  -6   1  10          7.93         13.29        12.96 o
  -5   1  10        141.04        130.28        39.16 o
  -4   1  10       1098.03       1145.68        49.79 o
  -3   1  10        978.72        923.14        54.52 o
  -2   1  10       1191.53       1294.02        31.24 o
  -1   1  10       1859.42       2057.25        38.36 o
   0   1  10        278.46        254.24        23.95 o
   1   1  10        218.80        214.08        14.20 o
   2   1  10        178.32        180.74        14.71 o
   3   1  10         75.10         50.61        10.55 o
   4   1  10        214.99        253.52        16.17 o
   5   1  10         35.62         24.13        12.39 o
   6   1  10          4.63          6.03        12.12 o
   7   1  10         26.01         12.72        14.47 o
   8   1  10        358.94        339.04        42.86 o
   9   1  10        192.22        186.82        35.18 o
  -7   2  10        454.08        504.57        60.57 o
  -6   2  10        271.79        258.62        33.61 o
  -5   2  10        101.32        115.62        23.50 o
  -4   2  10        967.55        976.98        45.04 o
  -3   2  10       1098.24       1108.56        62.38 o
  -2   2  10        869.21        887.49        41.81 o
  -1   2  10         73.86         69.94        20.86 o
   0   2  10          1.49          9.55         7.89 o
   1   2  10         40.09         50.66        10.61 o
   2   2  10         11.61         17.36         7.34 o
   3   2  10        146.40        139.06        20.22 o
   4   2  10        264.99        225.77        16.12 o
   5   2  10        581.54        683.90        23.14 o
   6   2  10        126.84        124.15        11.90 o
   7   2  10        186.68        196.04        25.15 o
   8   2  10        332.02        342.19        35.99 o
   9   2  10        206.55        214.68        31.65 o
  -7   3  10        343.13        433.26        52.42 o
  -6   3  10        599.63        592.82        56.13 o
  -5   3  10        136.51        108.56        19.82 o
  -4   3  10        338.00        299.52        30.32 o
  -3   3  10        926.81        979.06        42.26 o
  -2   3  10        536.98        479.79        17.92 o
  -1   3  10          1.71         -1.02         5.53 o
   0   3  10          9.97          3.48         8.14 o
   1   3  10         34.18         20.18         7.60 o
   2   3  10        511.78        489.59        19.28 o
   3   3  10         26.02         29.73        10.67 o
   4   3  10        150.48        155.85        13.07 o
   5   3  10        326.17        332.24        18.13 o
   6   3  10       1045.43       1030.20        28.02 o
   7   3  10        219.45        258.47        30.83 o
   8   3  10         52.74         48.80        22.00 o
   9   3  10         91.95         91.18        22.71 o
  -7   4  10        221.70        164.04        47.33 o
  -6   4  10        377.10        431.04        35.00 o
  -5   4  10        120.35        145.63        22.99 o
  -4   4  10        377.17        348.22        30.22 o
  -3   4  10        945.85        946.11        41.77 o
  -2   4  10         15.53         26.77         8.76 o
  -1   4  10         27.24         37.99        10.14 o
   0   4  10         33.61         35.77        11.57 o
   1   4  10         79.26         70.69        16.24 o
   2   4  10          2.93          8.75         8.81 o
   3   4  10         15.94          0.16         6.61 o
   4   4  10        130.94        146.07        12.82 o
   5   4  10         28.28         10.91         3.45 o
   6   4  10        576.51        548.36        26.84 o
   7   4  10        258.95        268.97        29.27 o
   8   4  10        199.40        162.08        26.73 o
   9   4  10         98.57        159.61        27.89 o
  -7   5  10        256.18        273.46        28.43 o
  -6   5  10        212.55        226.76        29.46 o
  -5   5  10         98.71         86.70        17.74 o
  -4   5  10        144.56        153.04        25.32 o
  -3   5  10        240.83        292.04        27.73 o
  -2   5  10          1.47         -2.77         9.25 o
  -1   5  10         14.57         13.75         6.32 o
   0   5  10        121.70        126.23        12.60 o
   1   5  10        101.07        108.03        13.15 o
   2   5  10         15.34         13.62         5.69 o
   3   5  10          5.72         12.54        11.13 o
   4   5  10        313.45        311.41        52.76 o
   5   5  10        168.92        205.97        19.49 o
   6   5  10        310.10        329.20        27.97 o
   7   5  10       1183.76       1157.76        41.35 o
   8   5  10        290.94        317.77        33.22 o
   9   5  10         14.39         28.20        21.33 o
  -6   6  10        182.18        207.85        52.57 o
  -5   6  10        158.45        135.56        18.37 o
  -4   6  10        413.34        516.17        36.36 o
  -3   6  10         12.70         11.65        12.14 o
  -2   6  10          9.32          2.11         8.97 o
  -1   6  10        254.51        229.31        12.50 o
   0   6  10       1977.30       2255.35        86.30 o
   1   6  10        717.80        713.71        25.07 o
   2   6  10        204.15        171.58        14.50 o
   3   6  10         24.73         42.34         9.81 o
   4   6  10         13.63         17.47        15.08 o
   5   6  10          3.19         13.64         8.14 o
   6   6  10        537.36        482.77        27.26 o
   7   6  10        422.28        448.24        40.19 o
   8   6  10        197.10        242.47        31.63 o
   9   6  10         89.56         56.47        25.16 o
  -7   7  10         22.42         11.67        10.61 o
  -6   7  10          6.43         17.76        11.65 o
  -5   7  10         55.62         63.58        18.58 o
  -4   7  10        113.99        120.84        23.23 o
  -3   7  10          0.73          6.71        12.23 o
  -2   7  10         87.78         71.41        14.84 o
  -1   7  10        412.66        363.42        17.40 o
   0   7  10          1.23          3.26         9.16 o
   1   7  10         43.05         25.23        11.24 o
   2   7  10        773.03        860.04        30.85 o
   3   7  10        160.08        178.93        17.92 o
   4   7  10        396.27        367.42        67.11 o
   5   7  10        448.52        436.66        31.86 o
   6   7  10        609.15        597.24        29.75 o
   7   7  10        175.20        190.97        25.84 o
   8   7  10         35.80         57.96        20.31 o
   9   7  10        128.95        159.46        30.46 o
  -6   8  10          1.95         17.09        12.79 o
  -5   8  10         13.94         49.64        17.43 o
  -4   8  10         11.51          3.76         9.19 o
  -3   8  10         21.45         -4.02        10.76 o
  -2   8  10        119.59        134.59        38.03 o
  -1   8  10        205.27        260.74        56.96 o
   0   8  10         67.34         64.85        24.74 o
   1   8  10        658.43        727.34        27.89 o
   2   8  10        105.57        121.60        15.56 o
   3   8  10        356.85        335.28        23.89 o
   4   8  10         73.05         57.32        19.89 o
   5   8  10        419.18        434.77        25.34 o
   6   8  10        354.06        350.62        25.41 o
   7   8  10         83.24        104.89        17.69 o
   8   8  10         46.31         33.89        10.52 o
  -6   9  10          7.36         14.21        13.32 o
  -5   9  10         22.73         14.84        11.44 o
  -4   9  10          4.96          5.89         9.49 o
  -3   9  10         13.49         14.46         8.10 o
  -2   9  10        223.07        225.68        52.55 o
  -1   9  10        348.07        385.23       111.83 o
   0   9  10        382.92        416.81        35.71 o
   1   9  10        438.41        438.93        21.73 o
   2   9  10        838.99        853.06        31.15 o
   3   9  10        276.78        253.99        23.49 o
   4   9  10        667.21        707.81        35.22 o
   5   9  10        364.97        323.45        27.27 o
   6   9  10        165.74        157.93        19.25 o
   7   9  10          7.47         17.00        10.48 o
   8   9  10         21.93         19.08        12.28 o
  -5  10  10         10.78         31.13        18.58 o
  -4  10  10         66.09         80.30        22.10 o
  -3  10  10        296.01        238.96        57.39 o
  -2  10  10       1279.64       1356.85       169.94 o
  -1  10  10        703.17        831.36       128.52 o
   0  10  10        831.38        839.02        29.22 o
   1  10  10        382.64        413.03        25.37 o
   2  10  10        191.47        179.23        33.73 o
   3  10  10        105.63         89.25        16.25 o
   4  10  10        475.97        549.12        56.14 o
   5  10  10        660.93        720.22        76.67 o
   6  10  10         62.99         64.20        14.57 o
   7  10  10          0.18          0.41         7.98 o
  -5  11  10         22.79         12.02        11.13 o
  -4  11  10         35.60         45.92        14.03 o
  -3  11  10        216.54        216.37        46.93 o
  -2  11  10        386.15        371.20       104.36 o
  -1  11  10        710.99        711.46        64.62 o
   0  11  10        291.06        327.77        78.62 o
   1  11  10        100.40        115.25        15.90 o
   2  11  10          1.75          8.33         7.62 o
   3  11  10        296.95        306.56        24.67 o
   4  11  10         10.53          3.89         7.18 o
   5  11  10          2.93          1.11         9.37 o
   6  11  10         49.91         41.42        11.30 o
   7  11  10          5.01         19.86        10.76 o
  -4  12  10        109.22        121.27        37.42 o
  -3  12  10         32.39         18.29        15.40 o
  -2  12  10        216.60        204.40        43.17 o
  -1  12  10        388.63        387.59        80.97 o
   0  12  10        572.59        591.13       149.61 o
   1  12  10        197.92        205.33        23.08 o
   2  12  10         95.22        121.34        17.63 o
   3  12  10         13.06          9.51         8.96 o
   4  12  10          1.67          0.98         8.91 o
   5  12  10         50.61         30.16        12.68 o
   6  12  10          7.61         16.48        11.76 o
  -3  13  10          1.45         10.53        10.91 o
  -2  13  10         79.79         70.63        36.15 o
  -1  13  10        320.29        291.76        95.29 o
   0  13  10        216.34        194.17        49.94 o
   1  13  10        115.18        119.64        28.74 o
   2  13  10         53.33         49.63        13.01 o
   3  13  10         54.39         58.51        16.63 o
   4  13  10        163.60        220.08        32.50 o
   0  14  10         35.74         38.96        22.17 o
   1  14  10         37.32        104.55        67.19 o
   2  14  10         10.35         12.08        16.34 o
  -1  -4  11        129.15        115.85        20.97 o
   0  -4  11        116.81         98.82        29.55 o
   1  -4  11         48.40         42.01        11.94 o
   2  -4  11         33.73         29.97        11.89 o
   3  -4  11        183.44        183.91        19.79 o
   4  -4  11        170.82        130.83        30.24 o
  -3  -3  11        198.36        159.81        26.31 o
  -2  -3  11         94.87         66.10        13.80 o
  -1  -3  11        165.30        235.35        36.21 o
   0  -3  11        438.17        415.34        37.28 o
   1  -3  11        300.67        327.32        28.81 o
   2  -3  11        419.95        454.36        34.64 o
   3  -3  11        426.44        437.12        33.35 o
   4  -3  11        145.53        176.64        29.76 o
   5  -3  11          4.57         10.85        14.00 o
   6  -3  11          5.16         -0.05        14.27 o
  -4  -2  11        196.55        236.41        40.40 o
  -3  -2  11        453.97        395.31        30.98 o
  -2  -2  11        477.32        479.67        66.21 o
  -1  -2  11        109.54        128.40        18.48 o
   0  -2  11        316.70        298.50        20.76 o
   1  -2  11        355.32        433.18        32.86 o
   2  -2  11         26.24         38.81        13.51 o
   3  -2  11         12.46          4.61         8.16 o
   4  -2  11         31.59         37.61        12.24 o
   5  -2  11         98.47        105.71        27.68 o
   6  -2  11         66.06         58.08        21.65 o
   7  -2  11          0.60        -12.40        13.35 o
  -5  -1  11         40.20         67.78        26.00 o
  -4  -1  11        112.76         90.87        22.74 o
  -3  -1  11        739.56        765.77        61.74 o
  -2  -1  11       1220.39       1355.67        63.06 o
  -1  -1  11        383.76        355.65        22.42 o
   0  -1  11         39.24         23.77        13.23 o
   1  -1  11         74.78         93.20        18.61 o
   2  -1  11        157.15        160.90        15.88 o
   3  -1  11        159.89        199.69        19.19 o
   4  -1  11         46.93         72.99        13.09 o
   5  -1  11        190.14        183.57        27.61 o
   6  -1  11         33.36         21.80        14.22 o
   7  -1  11        101.09         93.71        27.42 o
  -5   0  11        227.81        196.62        33.57 o
  -4   0  11        585.65        634.18        59.93 o
  -3   0  11        691.56        736.90        46.69 o
  -2   0  11        754.56        766.44        43.44 o
  -1   0  11        254.00        254.05        18.08 o
   0   0  11         28.70         28.45         9.37 o
   1   0  11          0.98         13.35         7.08 o
   2   0  11          6.48         16.86         9.37 o
   3   0  11         61.52         81.48        14.47 o
   4   0  11        119.03        132.22        15.35 o
   5   0  11        115.13         88.71        12.74 o
   6   0  11        181.74        163.51        27.05 o
   7   0  11         25.82         19.53        15.34 o
   8   0  11        254.78        244.28        42.13 o
  -6   1  11        268.06        226.23        38.49 o
  -5   1  11        540.68        560.14       250.58 o
  -4   1  11        321.77        340.82        36.91 o
  -3   1  11        376.42        357.10        32.37 o
  -2   1  11        776.77        812.33        26.37 o
  -1   1  11        205.77        204.78        16.07 o
   0   1  11         62.88         82.45        14.88 o
   1   1  11          0.69         10.20        11.38 o
   2   1  11         63.71         55.78        12.33 o
   3   1  11          4.20          4.56         7.89 o
   4   1  11         14.03          1.57        11.71 o
   5   1  11        111.85        118.63        13.72 o
   6   1  11        402.89        408.23        34.69 o
   7   1  11        515.63        626.32        62.00 o
   8   1  11        269.63        228.32        32.81 o
  -6   2  11         18.46         36.65        21.39 o
  -5   2  11         51.38         78.67        21.89 o
  -4   2  11         14.53         22.85        12.21 o
  -3   2  11         74.64         77.18        18.50 o
  -2   2  11        404.42        344.93        23.30 o
  -1   2  11          4.56         11.73         6.35 o
   0   2  11         53.09         64.65        11.35 o
   1   2  11        178.31        220.31        25.95 o
   2   2  11         92.28        134.95        39.75 o
   3   2  11        222.30        194.33        15.82 o
   4   2  11          1.52         13.80         7.28 o
   5   2  11          3.91         11.18         8.46 o
   6   2  11         32.71         28.60        16.61 o
   7   2  11        291.27        255.30        30.28 o
   8   2  11        373.45        373.46        38.01 o
  -6   3  11        114.72         93.82        23.17 o
  -5   3  11         56.97         55.95        17.20 o
  -4   3  11         20.28         11.66        13.00 o
  -3   3  11          0.99         46.78        18.92 o
  -2   3  11         24.27         20.65        14.74 o
  -1   3  11          7.29          6.20         7.05 o
   0   3  11        209.29        231.55        24.54 o
   1   3  11          0.84          2.89        19.17 o
   2   3  11        476.95        486.88        20.95 o
   3   3  11          1.23         10.30         8.05 o
   4   3  11        105.05        114.93        14.32 o
   5   3  11         34.69         36.28        10.57 o
   6   3  11        431.78        441.53        20.25 o
   7   3  11         11.66         22.75        17.53 o
   8   3  11        161.44        182.63        27.03 o
   9   3  11        107.17        106.58        27.13 o
  -6   4  11         44.25          8.75        11.99 o
  -5   4  11        133.23        103.85        20.00 o
  -4   4  11        260.02        193.97        25.15 o
  -3   4  11         94.23         92.91        24.87 o
  -2   4  11         41.89         28.37        14.12 o
  -1   4  11         94.05        121.04        12.58 o
   0   4  11         16.54         18.07        12.50 o
   1   4  11         45.25         64.36        17.24 o
   2   4  11        203.63        240.06        42.02 o
   3   4  11        628.26        647.31        27.42 o
   4   4  11         53.92         32.86         9.68 o
   5   4  11        324.21        303.63        17.70 o
   6   4  11        386.61        324.75        17.87 o
   7   4  11        243.80        259.68        29.89 o
   8   4  11         95.01        101.61        24.00 o
   9   4  11        106.39         49.73        20.34 o
  -6   5  11          8.58         -1.35        10.25 o
  -5   5  11          2.88          2.22        10.23 o
  -4   5  11         88.32        104.67        22.24 o
  -3   5  11         16.97          9.59        11.72 o
  -2   5  11          8.40         15.07        12.41 o
  -1   5  11          0.57         -4.24         4.56 o
   0   5  11         89.86         92.49        11.24 o
   1   5  11          9.81         12.52        14.02 o
   2   5  11        310.80        284.65        17.15 o
   3   5  11        467.21        492.24        21.68 o
   4   5  11        332.12        353.99        21.70 o
   5   5  11        149.52        153.71        17.09 o
   6   5  11       1139.20       1168.31        48.66 o
   7   5  11        717.43        699.47        41.84 o
   8   5  11        214.80        197.87        27.59 o
   9   5  11         68.33         81.48        28.88 o
  -6   6  11          3.94         -5.05         8.64 o
  -5   6  11          0.03         11.96        12.62 o
  -4   6  11         44.82         55.51        16.51 o
  -3   6  11         20.83         19.83        13.57 o
  -2   6  11        186.06        193.85        24.26 o
  -1   6  11        973.36       1198.71        50.07 o
   0   6  11       2088.12       2421.17        38.54 o
   1   6  11        294.60        252.57        19.85 o
   2   6  11        751.84        759.64        30.51 o
   3   6  11        272.86        262.43        21.38 o
   4   6  11        399.09        347.93        26.61 o
   5   6  11        245.37        254.89        22.49 o
   6   6  11        383.64        370.95        28.40 o
   7   6  11         29.32         37.50         8.06 o
   8   6  11          3.83         35.34        19.46 o
  -6   7  11         25.00         31.28        15.38 o
  -5   7  11        100.44         90.75        21.71 o
  -4   7  11          1.86          8.64        11.56 o
  -3   7  11        181.22        197.15        27.09 o
  -2   7  11         84.32        111.96        21.12 o
  -1   7  11        974.73       1091.52        47.10 o
   0   7  11       1318.82       1345.00        35.69 o
   1   7  11        844.94        865.02        47.65 o
   2   7  11        111.81        123.98        13.76 o
   3   7  11       1287.67       1392.95        36.90 o
   4   7  11        110.07        113.46        16.94 o
   5   7  11        330.78        313.71        25.46 o
   6   7  11        188.99        166.43        19.93 o
   7   7  11         25.51          5.30        21.20 o
   8   7  11         21.88         22.57        16.08 o
  -6   8  11          1.26          6.41         9.67 o
  -5   8  11         22.77         20.53        19.19 o
  -4   8  11         21.00         24.51        19.04 o
  -3   8  11        363.93        368.69        33.02 o
  -2   8  11        307.27        354.22        32.26 o
  -1   8  11        231.37        219.56        48.56 o
   0   8  11        889.15        906.87        27.98 o
   1   8  11        326.54        342.58        21.63 o
   2   8  11        214.46        197.58        18.00 o
   3   8  11        177.40        198.25        19.69 o
   4   8  11         55.21         74.64        13.21 o
   5   8  11         38.20         -0.74         8.84 o
   6   8  11         72.95         69.86        11.98 o
   7   8  11         26.27         21.48        10.92 o
   8   8  11          4.85         15.84        16.95 o
  -5   9  11         39.17         29.43        14.95 o
  -4   9  11         19.27         23.49        17.26 o
  -3   9  11         18.46         26.78        16.36 o
  -2   9  11        324.05        336.94        87.23 o
  -1   9  11        339.52        329.68        62.79 o
   0   9  11        830.50        729.85       104.70 o
   1   9  11        287.60        272.41        20.40 o
   2   9  11        188.52        187.15        27.82 o
   3   9  11         87.37         96.40        12.88 o
   4   9  11        139.56        136.32        20.69 o
   5   9  11         59.88         41.67        12.75 o
   6   9  11          0.86         18.21        10.84 o
   7   9  11         12.63         30.09        14.80 o
  -5  10  11          4.63          3.21         9.16 o
  -4  10  11         20.79          9.79        12.35 o
  -3  10  11        350.59        339.74        97.83 o
  -2  10  11        141.71        171.10        27.11 o
  -1  10  11        328.19        315.06        64.83 o
   0  10  11        635.58        747.17        75.67 o
   1  10  11        905.10       1089.23        32.37 o
   2  10  11         58.49         63.51         8.74 o
   3  10  11         84.29         69.14        14.78 o
   4  10  11         41.59         49.22        20.66 o
   5  10  11          1.25          6.83         7.52 o
   6  10  11          7.20          1.83         8.22 o
   7  10  11        102.34        123.60        26.67 o
  -4  11  11         30.00         49.97        19.03 o
  -3  11  11        322.78        355.08        95.93 o
  -2  11  11        384.44        295.09       109.28 o
  -1  11  11        127.30        145.60        31.70 o
   0  11  11         70.27         91.77        22.26 o
   1  11  11          4.23          9.81         7.00 o
   2  11  11         19.58         44.07        10.48 o
   3  11  11         32.58         36.50        12.50 o
   4  11  11          0.12          4.02         8.60 o
   5  11  11         24.74          3.27         9.37 o
   6  11  11         32.57         19.34        11.44 o
  -3  12  11         63.70         71.55        20.53 o
  -2  12  11         89.44         78.27        29.42 o
  -1  12  11        129.48        148.08        33.38 o
   0  12  11        101.34         94.05        32.16 o
   1  12  11         24.22         43.84        17.06 o
   2  12  11         52.16         39.42        16.16 o
   3  12  11         16.10         13.59        26.45 o
   4  12  11        190.47        184.73        20.59 o
   5  12  11         83.50         96.33        20.48 o
  -2  13  11          1.06         21.95        15.32 o
  -1  13  11         24.99         11.55         9.07 o
   0  13  11         67.58         67.55        23.23 o
   1  13  11         13.55         24.68        14.47 o
   2  13  11        159.56        168.28        18.43 o
   3  13  11          3.78         10.66         9.06 o
   4  13  11          4.82          1.80         8.07 o
   0  -3  12          2.20          2.62         7.93 o
   1  -3  12          0.85         13.46         9.90 o
   2  -3  12         32.56         24.48        11.37 o
   3  -3  12         34.14         44.03        24.77 o
  -2  -2  12        362.98        331.02        40.29 o
  -1  -2  12        239.03        244.83        26.22 o
   0  -2  12        120.59        127.84        20.22 o
   1  -2  12          6.47         -0.62        11.96 o
   2  -2  12        144.04        113.08        16.26 o
   3  -2  12        105.72         86.31        14.79 o
   4  -2  12         87.74        118.40        22.68 o
   5  -2  12        150.18        114.87        32.08 o
  -3  -1  12         14.42          7.56        13.51 o
  -2  -1  12        222.64        225.40        49.54 o
  -1  -1  12         19.71         29.81        10.24 o
   0  -1  12         37.72         35.19        10.68 o
   1  -1  12         32.65         53.96        14.05 o
   2  -1  12         34.77         36.58        12.78 o
   3  -1  12          6.26         -0.61         7.51 o
   4  -1  12          0.75          2.84         7.09 o
   5  -1  12         19.84         21.96        16.13 o
   6  -1  12        259.40        277.36        43.65 o
  -4   0  12         20.86          8.39        14.45 o
  -3   0  12          8.97         21.21        15.00 o
  -2   0  12          5.67         -0.62         7.27 o
  -1   0  12         51.21          7.99         9.75 o
   0   0  12        137.75        137.60        33.58 o
   1   0  12         26.68         26.20        10.70 o
   2   0  12          3.01          0.69         6.67 o
   3   0  12         47.65         48.42        11.37 o
   4   0  12         90.20         76.74        13.85 o
   5   0  12         21.95         31.04        16.93 o
   6   0  12          2.00          3.35        14.27 o
   7   0  12         89.66         70.16        27.09 o
  -4   1  12        363.56        386.83        36.03 o
  -3   1  12          8.20          9.03        14.10 o
  -2   1  12          2.87          4.22        10.28 o
  -1   1  12         10.65         14.24         7.51 o
   0   1  12         74.36         76.81        13.12 o
   1   1  12         53.69         49.22        10.92 o
   2   1  12        113.66        115.35        13.12 o
   3   1  12        487.35        465.87        22.29 o
   4   1  12          1.96         21.98         9.85 o
   5   1  12          1.84          3.33         6.16 o
   6   1  12         93.05         86.94        24.32 o
   7   1  12        416.45        431.20        55.84 o
  -5   2  12          4.66         39.66        20.46 o
  -4   2  12         12.87          2.07         7.19 o
  -3   2  12          7.55         11.10        13.81 o
  -2   2  12         31.18         14.97        13.08 o
  -1   2  12         35.76         24.56         9.23 o
   0   2  12        432.14        488.30        22.34 o
   1   2  12          5.67          0.77         7.15 o
   2   2  12        225.19        213.62        23.25 o
   3   2  12        450.33        514.78        32.35 o
   4   2  12        372.68        365.79        19.43 o
   5   2  12          3.31          7.51         5.80 o
   6   2  12        385.32        368.61        43.83 o
   7   2  12        512.54        558.15       249.65 o
   8   2  12        230.39        241.96        40.36 o
  -5   3  12          1.61         16.76        10.29 o
  -4   3  12         26.41         22.68        14.32 o
  -3   3  12         17.47         14.22        17.68 o
  -2   3  12          6.11         12.07        15.55 o
  -1   3  12        120.73        115.18        12.61 o
   0   3  12        431.04        437.67        21.41 o
   1   3  12        522.81        486.32        21.88 o
   2   3  12        320.49        345.77        19.39 o
   3   3  12        351.69        362.03        21.47 o
   4   3  12        156.34        171.82        15.21 o
   5   3  12        291.85        292.10        19.98 o
   6   3  12         20.69         32.35        14.56 o
   7   3  12        145.69        129.62        28.31 o
   8   3  12        104.52        144.78        32.68 o
  -5   4  12          6.48         14.79        12.14 o
  -4   4  12         18.93          5.55        13.40 o
  -3   4  12         91.83        105.60        21.58 o
  -2   4  12         41.20         19.23        15.47 o
  -1   4  12        331.85        314.07        30.17 o
   0   4  12        277.57        312.99        22.85 o
   1   4  12        687.47        730.40        33.61 o
   2   4  12        697.05        669.40        25.30 o
   3   4  12        480.87        476.50        21.85 o
   4   4  12        485.47        511.06        22.87 o
   5   4  12        607.26        588.03        35.46 o
   6   4  12         82.82         79.35        11.55 o
   7   4  12         69.16         52.10        21.65 o
   8   4  12          6.60         26.33        19.46 o
  -5   5  12          0.18         -9.24        11.32 o
  -4   5  12         20.08         47.75        18.82 o
  -3   5  12         83.69         68.06        17.28 o
  -2   5  12        408.68        469.20        35.44 o
  -1   5  12        210.76        194.45        25.22 o
   0   5  12        860.32        887.25        26.00 o
   1   5  12        232.64        183.05        28.05 o
   2   5  12        567.33        627.80        44.26 o
   3   5  12        346.57        397.97        22.22 o
   4   5  12        271.39        307.01        19.19 o
   5   5  12        297.37        251.66        17.34 o
   6   5  12        595.94        622.60        55.60 o
   7   5  12        109.32        125.77        25.85 o
   8   5  12         65.71         60.55        25.65 o
  -5   6  12         57.82         43.42        18.64 o
  -4   6  12        123.58        162.43        28.40 o
  -3   6  12        226.29        170.38        24.13 o
  -2   6  12        310.70        366.81        32.11 o
  -1   6  12        387.41        442.89        37.09 o
   0   6  12        962.61        931.81        65.94 o
   1   6  12       1175.80       1255.14        31.55 o
   2   6  12         38.43         37.62        17.34 o
   3   6  12        241.04        215.56        26.70 o
   4   6  12         47.68         56.82        18.76 o
   5   6  12        198.20        183.99        19.63 o
   6   6  12         14.48         15.20         9.17 o
   7   6  12          5.43         36.45        14.31 o
   8   6  12         48.28         17.63        16.42 o
  -5   7  12          6.79          2.39        10.40 o
  -4   7  12          5.05          7.88        11.25 o
  -3   7  12        192.17        214.60        26.16 o
  -2   7  12        326.32        335.73        29.14 o
  -1   7  12        990.61       1074.99        51.71 o
   0   7  12        786.99        857.46        43.65 o
   1   7  12        208.78        177.11        17.28 o
   2   7  12        245.67        225.01        19.19 o
   3   7  12         48.51         47.45        10.65 o
   4   7  12          1.37          2.18         5.51 o
   5   7  12          0.54         15.62        38.26 o
   6   7  12         19.03         29.10        13.49 o
   7   7  12         21.29         11.02         5.13 o
   8   7  12        138.75        167.03        31.04 o
  -5   8  12          6.46          1.20        10.04 o
  -4   8  12          6.74         26.05        17.85 o
  -3   8  12        100.22         90.47        21.41 o
  -2   8  12         39.36         34.87        17.82 o
  -1   8  12        166.22        185.91        24.57 o
   0   8  12        585.80        619.67       100.02 o
   1   8  12        102.00        107.04        14.65 o
   2   8  12        211.18        232.74        24.75 o
   3   8  12          0.23         12.67         7.97 o
   4   8  12        171.81        185.84        24.31 o
   5   8  12         93.07         94.48        14.34 o
   6   8  12          0.18         13.43         7.00 o
   7   8  12          2.11          3.84         7.03 o
  -4   9  12          8.14          9.52        12.47 o
  -3   9  12        115.20        126.00        24.63 o
  -2   9  12         59.77         72.40        23.75 o
  -1   9  12         81.75         79.88        20.31 o
   0   9  12        212.88        201.16        84.05 o
   1   9  12        147.76        159.09        14.47 o
   2   9  12         31.15         26.07        10.19 o
   3   9  12          8.16         10.34         6.86 o
   4   9  12          0.24          0.44         8.91 o
   5   9  12          3.16         16.82         9.84 o
   6   9  12          0.68          3.50         6.10 o
   7   9  12          2.40         10.46        19.43 o
  -4  10  12         92.87        141.66        28.68 o
  -3  10  12        125.44        143.39        23.26 o
  -2  10  12         58.01         41.84        18.25 o
  -1  10  12          0.74         -2.72        11.22 o
   0  10  12        156.07        180.92        39.09 o
   1  10  12         45.44         52.55        14.01 o
   2  10  12         58.92         99.84        28.46 o
   3  10  12         37.39         52.03        12.81 o
   4  10  12         21.56         25.19         9.95 o
   5  10  12         21.56         12.59         8.32 o
   6  10  12         59.23         70.37        11.96 o
  -3  11  12        345.96        438.96        61.10 o
  -2  11  12         39.44         21.80        17.94 o
  -1  11  12          0.57          2.77         9.21 o
   0  11  12         17.48         -7.51        12.26 o
   1  11  12          1.33         30.18        14.18 o
   2  11  12        150.38        143.83        16.64 o
   3  11  12        191.72        188.19        23.55 o
   4  11  12         92.30         97.68        15.49 o
   5  11  12        245.76        257.62        25.28 o
  -2  12  12         16.96          5.80         8.99 o
  -1  12  12          2.55         -3.74        14.05 o
   0  12  12          0.20         18.56        12.29 o
   1  12  12         67.75         41.55        16.37 o
   2  12  12        103.83        171.53        37.12 o
   3  12  12        287.20        354.84        46.76 o
   4  12  12        415.08        398.95        44.21 o
   0  13  12          1.16         -6.74        13.35 o
   1  13  12        103.78        156.63        38.76 o
   2  13  12        196.85        183.43        52.20 o
  -1  -1  13          6.55         12.28        12.00 o
   0  -1  13          4.75         13.67         9.98 o
   1  -1  13        162.29        144.87        17.63 o
   2  -1  13        197.18        179.04        18.93 o
   3  -1  13        210.28        218.25        38.80 o
   4  -1  13        178.72        149.55        31.13 o
  -2   0  13         10.41         34.05        21.86 o
  -1   0  13         43.10         56.30        17.87 o
   0   0  13          0.73         18.55        11.96 o
   1   0  13          2.44          5.25         9.14 o
   2   0  13         11.86          3.73         8.21 o
   3   0  13         15.37         26.45        21.47 o
   4   0  13        195.79        193.72        17.59 o
   5   0  13        404.79        358.33        50.18 o
  -3   1  13          2.85         49.80        22.16 o
  -2   1  13          5.89          5.25        13.11 o
  -1   1  13        119.97         94.46        20.18 o
   0   1  13        292.42        291.04        25.62 o
   1   1  13        231.04        273.51        19.61 o
   2   1  13        707.19        681.20        29.00 o
   3   1  13        274.20        275.44        25.56 o
   4   1  13        484.26        483.81        34.52 o
   5   1  13        158.39        158.14        28.53 o
   6   1  13        218.17        198.05        33.81 o
  -3   2  13         10.58         17.21         9.02 o
  -2   2  13         52.63         40.96        17.03 o
  -1   2  13        283.88        273.50        32.58 o
   0   2  13        522.51        582.34        25.23 o
   1   2  13        443.33        437.35        32.15 o
   2   2  13        303.29        292.27        58.39 o
   3   2  13        534.93        539.27        26.48 o
   4   2  13        264.41        241.43        21.77 o
   5   2  13        468.97        439.17        32.00 o
   6   2  13        282.39        320.19        33.09 o
  -4   3  13         50.68         47.79        21.48 o
  -3   3  13         33.56         26.26        19.76 o
  -2   3  13        150.50        119.75        24.04 o
  -1   3  13        902.04       1043.55       246.10 o
   0   3  13        900.79        865.55        31.64 o
   1   3  13        869.63        882.76        53.04 o
   2   3  13        173.06        175.70        22.86 o
   3   3  13         89.05         67.94        12.85 o
   4   3  13         19.11         30.56        11.24 o
   5   3  13         74.76         71.07        23.44 o
   6   3  13        146.37        129.71        25.81 o
   7   3  13         59.51         52.54        20.05 o
  -4   4  13         17.73         23.18        17.30 o
  -3   4  13         27.35         43.92        18.21 o
  -2   4  13         70.59         69.42        19.32 o
  -1   4  13         69.99         90.50        18.49 o
   0   4  13        404.34        405.63        30.74 o
   1   4  13        590.70        561.45        25.21 o
   2   4  13        561.74        545.22        25.51 o
   3   4  13          2.24         -3.73         6.12 o
   4   4  13         26.42         42.71        11.27 o
   5   4  13          2.83          1.86         6.76 o
   6   4  13        110.22         70.76        23.32 o
   7   4  13         31.03         15.23        14.27 o
  -4   5  13          1.40         11.46        14.24 o
  -3   5  13         26.25         23.38        13.05 o
  -2   5  13        191.07        203.40        26.54 o
  -1   5  13        150.85        170.95        23.85 o
   0   5  13         92.31        106.89        27.43 o
   1   5  13        529.22        512.22        22.49 o
   2   5  13        617.77        699.62        28.21 o
   3   5  13        114.49        113.06        14.03 o
   4   5  13          4.06          0.86        13.40 o
   5   5  13          4.35          4.36         8.16 o
   6   5  13        170.57        181.65        26.41 o
   7   5  13          2.24        -10.19        12.11 o
  -4   6  13         58.42         63.36        25.37 o
  -3   6  13        183.97        149.10        25.78 o
  -2   6  13         43.08         18.78        15.88 o
  -1   6  13         89.87        119.10        22.11 o
   0   6  13        270.16        261.31        26.48 o
   1   6  13        227.73        241.77        34.27 o
   2   6  13         75.01         56.10        15.34 o
   3   6  13          6.18         13.73        13.34 o
   4   6  13          7.48         12.71         8.20 o
   5   6  13          0.53         10.51         8.87 o
   6   6  13          0.28          0.61         5.94 o
   7   6  13          2.07         20.06        17.05 o
  -4   7  13        151.31        135.48        25.08 o
  -3   7  13        208.72        196.68        32.86 o
  -2   7  13        219.67        204.42        24.45 o
  -1   7  13         52.76         38.14        16.05 o
   0   7  13         14.60          2.20         9.31 o
   1   7  13         14.71         13.53         8.42 o
   2   7  13          4.13         10.38         7.18 o
   3   7  13         38.02         37.30        10.71 o
   4   7  13          4.71         -3.68        17.40 o
   5   7  13          0.48          5.25         8.99 o
   6   7  13         34.54         13.58         9.23 o
   7   7  13        141.97        156.57        29.44 o
  -4   8  13        354.91        362.80        48.79 o
  -3   8  13        121.21        127.41        22.84 o
  -2   8  13        112.36         96.49        18.70 o
  -1   8  13         42.83         54.37        21.08 o
   0   8  13        196.89        154.53        22.86 o
   1   8  13         47.10         27.15        11.71 o
   2   8  13         21.43         32.08        19.36 o
   3   8  13        312.81        378.82        66.29 o
   4   8  13        468.63        456.86        29.75 o
   5   8  13         69.95         83.03        14.91 o
   6   8  13         49.71         48.33        19.30 o
  -3   9  13         25.04         10.56        12.20 o
  -2   9  13         11.09         31.35        19.26 o
  -1   9  13        263.73        184.86        29.57 o
   0   9  13        381.99        463.84        68.39 o
   1   9  13          0.89         13.63        10.29 o
   2   9  13         41.28         54.30         8.59 o
   3   9  13        452.62        423.24        39.84 o
   4   9  13        598.21        640.08        61.99 o
   5   9  13        208.57        167.75        16.63 o
   6   9  13        339.20        335.66        66.90 o
  -3  10  13         23.27         50.87        23.76 o
  -2  10  13         25.76         30.74        18.09 o
  -1  10  13          0.04          8.25        11.62 o
   0  10  13         22.04         -0.14        13.66 o
   1  10  13          0.30         16.10        10.29 o
   2  10  13         82.45         60.57        22.24 o
   3  10  13        178.34        205.99        25.80 o
   4  10  13        109.50        114.77        16.16 o
   5  10  13        101.12         66.10        14.44 o
  -2  11  13         22.97         68.02        25.75 o
  -1  11  13         18.37         36.59         9.69 o
   0  11  13          9.74          7.98        10.16 o
   1  11  13        123.03        120.32        20.85 o
   2  11  13        162.08        182.67        47.97 o
   3  11  13        177.70        170.59        18.11 o
   4  11  13        181.97        184.24        27.23 o
   0  12  13         87.53        112.37        26.73 o
   1  12  13        107.31        124.87        27.24 o
   2  12  13         29.70         13.71        12.50 o
   3  12  13         33.26         37.09        18.00 o
  -1   1  14        146.21        130.28        27.45 o
   0   1  14         28.01         41.04        19.86 o
   1   1  14        307.22        320.40        59.24 o
   2   1  14        542.76        593.03        47.29 o
   3   1  14        245.69        244.93        44.55 o
   4   1  14         45.98         37.38        26.73 o
  -1   2  14        206.75        217.97        35.09 o
   0   2  14        110.57        115.55        25.59 o
   1   2  14        179.94        176.34        18.25 o
   2   2  14        424.05        382.75        39.06 o
   3   2  14        160.46        142.03        17.85 o
   4   2  14          1.96          4.88         7.05 o
   5   2  14          2.44         11.04        13.29 o
  -2   3  14        155.12         97.53        31.89 o
  -1   3  14        455.09        427.77       191.91 o
   0   3  14        223.62        170.49        25.47 o
   1   3  14         67.58         71.78        17.91 o
   2   3  14        406.21        412.08        30.53 o
   3   3  14          6.98         11.81         8.42 o
   4   3  14         15.38         23.04        10.85 o
   5   3  14         19.04         38.92        19.66 o
  -2   4  14        127.06        138.37        28.23 o
  -1   4  14        148.14        154.22        28.03 o
   0   4  14          1.25         36.65        17.13 o
   1   4  14          0.63          5.95         6.65 o
   2   4  14          1.45          7.31        12.69 o
   3   4  14         60.27         81.15        13.18 o
   4   4  14        154.20        129.69        15.04 o
   5   4  14         10.60          8.21         6.78 o
   6   4  14          2.19         -2.46        10.94 o
  -3   5  14         65.75         99.20        31.35 o
  -2   5  14         19.95          7.89        11.99 o
  -1   5  14         14.08         27.17        17.43 o
   0   5  14          2.31         12.59        12.75 o
   1   5  14         38.79         73.36        18.64 o
   2   5  14         14.40         -2.59         6.89 o
   3   5  14         34.80         25.14        15.54 o
   4   5  14         32.84         31.28        12.20 o
   5   5  14        269.32        264.18        19.83 o
   6   5  14        243.02        212.06        33.65 o
  -3   6  14        314.61        379.34        50.57 o
  -2   6  14         16.93         22.81        19.28 o
  -1   6  14         32.33         46.20        16.18 o
   0   6  14         55.46        148.45        30.22 o
   1   6  14         49.99         60.46        17.34 o
   2   6  14          0.13         23.61         8.89 o
   3   6  14        315.67        276.02        23.94 o
   4   6  14        263.59        275.10        24.15 o
   5   6  14        119.70        179.06        29.33 o
   6   6  14        308.11        338.54        47.60 o
  -3   7  14         92.89        119.32        26.60 o
  -2   7  14          0.24         14.06        13.92 o
  -1   7  14         85.42         69.45        19.28 o
   0   7  14        230.36        180.88        29.00 o
   1   7  14         50.18         37.67        16.94 o
   2   7  14          9.24          0.54         5.60 o
   3   7  14        185.97        241.57        24.44 o
   4   7  14        331.05        328.81        22.15 o
   5   7  14        150.18        163.67        16.53 o
   6   7  14        443.32        454.62        37.95 o
  -2   8  14         10.44         26.85        17.37 o
  -1   8  14        274.35        287.09        32.53 o
   0   8  14        361.45        356.36        40.77 o
   1   8  14        249.79        240.39        35.18 o
   2   8  14         29.56         29.10        14.31 o
   3   8  14        157.83        150.06        16.08 o
   4   8  14        190.24        191.95        23.75 o
   5   8  14         76.66         75.01        16.43 o
  -2   9  14         26.26          3.38        11.86 o
  -1   9  14         46.39         45.08        19.93 o
   0   9  14        106.31        101.20        18.00 o
   1   9  14        111.16        181.49        31.77 o
   2   9  14        103.39         70.46        14.42 o
   3   9  14        266.86        259.32        23.28 o
   4   9  14        223.75        189.19        25.08 o
   5   9  14        124.37         99.66        20.26 o
  -1  10  14         79.90         37.23        20.70 o
   0  10  14          7.35         29.97        18.73 o
   1  10  14        126.98        130.13        25.28 o
   2  10  14         37.53         31.09        15.82 o
   3  10  14         56.30         35.26        20.03 o
   4  10  14         43.13         14.59        10.08 o
   0  11  14          4.46         -3.87        12.50 o
   1  11  14        305.14        275.77        64.16 o
   2  11  14        134.41        135.20        45.29 o
   2   3  15          1.80          2.85         6.68 o
   0   4  15          0.12         15.14        15.01 o
   1   4  15          6.41         13.72        13.25 o
   2   4  15          0.24          1.58         8.52 o
   3   4  15        221.91        182.51        20.82 o
   0   5  15          2.49         20.77        17.76 o
   1   5  15         22.70         17.55        13.81 o
   2   5  15         57.82         44.02        19.24 o
   3   5  15         51.20        100.60        19.82 o
   4   5  15        135.53        134.64        17.06 o
  -1   6  15         43.64         43.80        20.65 o
   0   6  15          0.32         -8.08        10.44 o
   1   6  15          3.14         16.50        14.72 o
   2   6  15        204.26        171.63        32.67 o
   3   6  15        127.21        120.16        19.54 o
   4   6  15         66.82         62.39        27.11 o
   0   7  15         61.28         76.68        27.22 o
   1   7  15         15.13         37.65        19.29 o
   2   7  15         79.45        108.73        23.72 o
   3   7  15        147.51        104.65        14.64 o
   4   7  15         32.96         35.55        14.05 o
   0   8  15         66.69         56.11        24.41 o
   1   8  15        136.56        171.79        30.02 o
   2   8  15        142.29        126.73        24.67 o
   3   8  15         26.25         12.50        12.57 o
   2   9  15        194.89        268.20        39.40 o
                                                
